# Supplementary material for: Indian genetic heritage in Southeast Asian populations
Source: PLoS Genet. 2022 Feb 17;18(2):e1010036. doi: 10.1371/journal.pgen.1010036 (PMC8853555; doi:10.1371/journal.pgen.1010036)
Supplement: S1 Table — (XLSX) [file pgen.1010036.s015.xlsx]

## Sheet: population list
group/individual label	meta-population	n	language family	country	reference		abbreviation	meta-population name
Mandenka	AFR	22	Niger-Congo	Senegal	Patterson et al., 2012 [1]		AFR	African
Mbuti	AFR	12	Nilo-Saharan / Niger-Congo	Congo	Patterson et al., 2012 [1]		Ancient ESEA	AncientEast and Southeast Asian
Tibetan Chokhopani	Ancient ESEA	1	unknown (ancient)	Nepal	Jeong et al, 2016 [2]		Ancient IH	Ancient Iranian Herder
Ganj Dareh (I1947)	Ancient IH	1	unknown (ancient)	Iran	Narasimhan et al., 2019 [3]		Ancient WHG	Ancient West European hunter-gatherer
Belgium Goyet Q116	Ancient WHG	1	unknown (ancient)	Belgium	Fu et al., 2016 [4]		Archaic	Archaic human
Altai Neanderthal	Archaic	1	unknown (ancient)	Russia	Prüfer et al., 2013 [5]		C-K	Chukotko-Kamchatkan speaker
Denisovan	Archaic	1	unknown (ancient)	Russia	Meyer et al., 2012 [6]		CAS	Central Asian
Hazara	CAS	21	Indo-European	Pakistan	Patterson et al., 2012 [1]		CAU	Caucasian
Kalmyk	CAS	10	Mongolic	Russia	Lazaridis et al., 2014 [7]		ESEA	East and Southeast Asian
Kyrgyz	CAS	9	Turkic	Kyrgyzstan	Lazaridis et al., 2014 [7]		EUR	European
Mongola	CAS	6	Mongolic	China	Patterson et al., 2012 [1]		ME	Middle Easterner
Tajik	CAS	8	Indo-European	Tajikistan	Jeong et al.,2019 [8]		Munda	Austroasiatic speaker from India (Munda branch)
Turkmen	CAS	7	Turkic	Uzbekistan	Lazaridis et al., 2014 [7]		NEGM	Mainland Southeast Asian Negrito
Uygur	CAS	9	Turkic	China	Patterson et al., 2012 [1]		NEGA	Andamanese Negrito (Andamanese hunter-gatherer, Onge)
Uzbek	CAS	7	Turkic	Uzbekistan	Jeong et al.,2019 [8]		PA	Papuan and Australian
Armenian	CAU	10	Indo-European	Armenia	Jeong et al.,2019 [8]		SAM	Native Meso- and South American
Georgian	CAU	10	Kartvelian	Turkey	Jeong et al.,2019 [8]		SAS	South Asian
Iranian	CAU	8	Indo-European	Iran	Lazaridis et al., 2014 [7]		SIB	Siberian
Ossetian	CAU	10	Indo-European	Russia	Jeong et al.,2019 [8]
Koryak	C-K	10	Chukotko-Kamchatkan	Russia	Lazaridis et al., 2014 [7]
Akha	ESEA	31	Sino-Tibetan	Thailand	this study
Ami	ESEA	10	Austronesian	Taiwan	Lazaridis et al., 2014 [7]
Atayal	ESEA	10	Austronesian	Taiwan	Lazaridis et al., 2014 [7]
Bajo	ESEA	10	Austronesian	Indonesia	Skoglund et al., 2016 [9]
Borneo	ESEA	9	Austronesian	Indonesia	Qin and Stoneking 2015 [10]
Boy	ESEA	5	Kra-Dai	Vietnam	Liu et al., 2020 [11]
Burmese	ESEA	6	Sino-Tibetan	Myanmar	Skoglund et al., 2016 [9]
Cambodian	ESEA	9	Austroasiatic	Cambodia	Patterson et al., 2012 [1]
Cham	ESEA	10	Austronesian	Vietnam	Liu et al., 2020 [11]
Colao	ESEA	12	Kra-Dai	Vietnam	Liu et al., 2020 [11]
Cong	ESEA	11	Sino-Tibetan	Vietnam	Liu et al., 2020 [11]
Dai	ESEA	10	Kra-Dai	China	Patterson et al., 2012 [1]
Dao	ESEA	12	Hmong-Mien	Vietnam	Liu et al., 2020 [11]
Dong	ESEA	20	Kra-Dai	China	Wang et al., 2021 [12]
Dong Hunan	ESEA	7	Kra-Dai	Chaina	Wang et al., 2021 [12]
Dusun	ESEA	2	Austronesian	Brunei	Mallick et al., 2016 [13]
Ede	ESEA	9	Austronesian	Vietnam	Liu et al., 2020 [11]
Gelao	ESEA	10	Kra-Dai	China	Wang et al., 2021 [12]
Giarai	ESEA	11	Austronesian	Vietnam	Liu et al., 2020 [11]
Han	ESEA	43	Sino-Tibetan	China	Patterson et al., 2012 [1]
Hanhi	ESEA	11	Sino-Tibetan	Vietnam	Liu et al., 2020 [11]
Hmong	ESEA	10	Hmong-Mien	Vietnam	this study
Hmong VN	ESEA	8	Hmong-Mien	Vietnam	Liu et al., 2020 [11]
Htin	ESEA	10	Austroasiatic	Thailand	Lipson et al., 2018 [14]
Igorot	ESEA	2	Austronesian	Philippines	Mallick et al., 2016 [13]
Japanese	ESEA	29	Japonic	Japan	Patterson et al., 2012 [1]
Kankanaey	ESEA	9	Austronesian	Philippines	Skoglund et al., 2016 [9]
Sgaw Karen	ESEA	10	Sino-Tibetan	Thailand	this study
Khmer	ESEA	10	Austroasiatic	Thailand	this study
Khomu	ESEA	9	Austroasiatic	Vietnam	Liu et al., 2020 [11]
Kinh	ESEA	20	Austroasiatic	Vietnam	Lazaridis et al., 2014 [7]
Korean	ESEA	16	Koreanic	South Korea	Lazaridis et al., 2014 [7]
Kuy	ESEA	10	Austroasiatic	Thailand	this study
Lachi	ESEA	12	Kra-Dai	Vietnam	Liu et al., 2020 [11]
Lahu	ESEA	8	Sino-Tibetan	China	Patterson et al., 2012 [1]
Lawa	ESEA	10	Austroasiatic	Thailand	this study
Lebbo	ESEA	6	Austronesian	Indonesia	Skoglund et al., 2016 [9]
Li	ESEA	4	Kra-Dai	China	Wang et al., 2021 [12]
Lolo	ESEA	9	Sino-Tibetan	Vietnam	Liu et al., 2020 [11]
Malay	ESEA	5	Austronesian	Singapore	Skoglund et al., 2016 [9]
Mang	ESEA	11	Austroasiatic	Vietnam	Liu et al., 2020 [11]
Maonan	ESEA	17	Kra-Dai	China	Wang et al., 2021 [12]
Miao	ESEA	10	Hmong-Mien	China	Patterson et al., 2012 [1]
Mlabri	ESEA	10	Austroasiatic	Thailand	Lipson et al., 2018 [14]
Mon	ESEA	10	Austroasiatic	Thailand	this study
Mulam	ESEA	17	Kra-Dai	China	Wang et al., 2021 [12]
Muong	ESEA	10	Austroasiatic	Vietnam	Liu et al., 2020 [11]
Murut	ESEA	10	Austronesian	Brunei	Skoglund et al., 2016 [9]
Naxi	ESEA	9	Sino-Tibetan	China	Patterson et al., 2012 [1]
Nicobarese	ESEA	3	Austroasiatic	India	Nakatsuka et al., 2017 [15]
Nung	ESEA	12	Kra-Dai	Vietnam	Liu et al., 2020 [11]
Nyahkur	ESEA	9	Austroasiatic	Thailand	this study
Pathen	ESEA	10	Hmong-Mien	Vietnam	Liu et al., 2020 [11]
Phula	ESEA	12	Sino-Tibetan	Vietnam	Liu et al., 2020 [11]
Semende	ESEA	10	Austronesian	Indonesia	Qin and Stoneking 2015 [10]
She	ESEA	10	Hmong-Mien	China	Patterson et al., 2012 [1]
Sherpa	ESEA	3	Sino-Tibetan	India	Nakatsuka et al., 2017 [15]
Sila	ESEA	11	Sino-Tibetan	Vietnam	Liu et al., 2020 [11]
Tagalog	ESEA	4	Austronesian	Philippines	Skoglund et al., 2016 [9]
Tai Lue	ESEA	9	Kra-Dai	Thailand	this study
Tay	ESEA	12	Kra-Dai	Vietnam	Liu et al., 2020 [11]
Thai VN	ESEA	12	Kra-Dai	Vietnam	Liu et al., 2020 [11]
Tibetan	ESEA	100	Sino-Tibetan	China	Wang et al., 2021 [12]
Tu	ESEA	10	Mongolic	China	Patterson et al., 2012 [1]
Tujia	ESEA	10	Sino-Tibetan	China	Patterson et al., 2012 [1]
Vietnamese	ESEA	9	Austroasiatic	Vietnam	Skoglund et al., 2016 [9]
Visayan	ESEA	3	Austronesian	Philippines	Skoglund et al., 2016 [9]
Yi	ESEA	10	Sino-Tibetan	China	Patterson et al., 2012 [1]
Zhuang	ESEA	22	Kra-Dai	China	Wang et al., 2021 [12]
Czech	EUR	10	Indo-European	Czechoslovakia	Lazaridis et al., 2014 [7]
English	EUR	10	Indo-European	Great Britain	Lazaridis et al., 2014 [7]
French	EUR	62	Indo-European	France	Patterson et al., 2012 [1]
Greek	EUR	22	Indo-European	Greece	Lazaridis et al., 2014 [7]
Icelandic	EUR	12	Indo-European	Iceland	Lazaridis et al., 2014 [7]
Irish	EUR	24	Indo-European	Ireland	Lazaridis et al.,2016 [16]
Irish Ulster	EUR	6	Indo-European	Ireland	Lazaridis et al.,2016 [16]
Italian North	EUR	21	Indo-European	Italian	Patterson et al., 2012 [1]
Norwegian	EUR	11	Indo-European	Norway	Lazaridis et al., 2014 [7]
Sardinian	EUR	27	Indo-European	Italy	Patterson et al., 2012 [1]
Druze	ME	41	Afro-Asiatic	Israel	Patterson et al., 2012 [1]
Palestinian	ME	42	Afro-Asiatic	Israel	Patterson et al., 2012 [1]
Kharia	Munda	14	Austroasiatic	India	Lazaridis et al., 2014 [7]
Santhal	Munda	3	Austroasiatic	India	Nakatsuka et al., 2017 [15]
Jehai	NEGM	2	Austroasiatic	Malaysia	McColl et al., 2018 [17]
Maniq	NEGM	9	Austroasiatic	Thailand	this study
Onge	Onge	21	Andamanese	India	Lazaridis et al., 2014 [7]
Australian	PA	3	unknown	Australia	Lazaridis et al., 2014 [7]
New Guinea	PA	19	unknown	Papua New Guinea	Qin and Stoneking 2015 [10]
Papuan	PA	19	unknown	Papua New Guinea	Patterson et al., 2012 [1]
Karitiana	SAM	16	Tupian	Brazil	Patterson et al., 2012 [1]
Mixe	SAM	10	Mixe-Zoquean	Mexico	Lazaridis et al., 2014 [7]
Surui	SAM	12	Tupian	Brazil	Patterson et al., 2012 [1]
Achary	SAS	2	Dravidian	India	Nakatsuka et al., 2017 [15]
Adi Dravider	SAS	8	Dravidian	India	Nakatsuka et al., 2017 [15]
Adiyan	SAS	1	Dravidian	India	Nakatsuka et al., 2017 [15]
Agamudayar	SAS	1	Dravidian	India	Nakatsuka et al., 2017 [15]
Agarwal	SAS	31	Indo-European	India	Nakatsuka et al., 2017 [15]
Ansari	SAS	1	Indo-European	India	Nakatsuka et al., 2017 [15]
Arunthatiar	SAS	15	Dravidian	India	Nakatsuka et al., 2017 [15]
Backward Caste	SAS	3	Indo-European	India	Nakatsuka et al., 2017 [15]
Baiswar	SAS	3	Indo-European	India	Nakatsuka et al., 2017 [15]
Balochi	SAS	15	Indo-European	Pakistan	Patterson et al., 2012 [1]
Baniya1	SAS	2	Indo-European	India	Nakatsuka et al., 2017 [15]
Baniya2	SAS	2	Indo-European	India	Nakatsuka et al., 2017 [15]
Baniyas	SAS	5	Indo-European	India	Nakatsuka et al., 2017 [15]
Barela	SAS	2	Indo-European	India	Nakatsuka et al., 2017 [15]
Batudi	SAS	2	Austroasiatic	India	Nakatsuka et al., 2017 [15]
Bengali	SAS	7	Indo-European	Bangladesh	Lazaridis et al., 2014 [7]
Bestha	SAS	3	Dravidian	India	Nakatsuka et al., 2017 [15]
Bhil	SAS	8	Indo-European	India	Nakatsuka et al., 2017 [15]
Bhilala	SAS	2	Indo-European	India	Nakatsuka et al., 2017 [15]
Bhumihar	SAS	13	Indo-European	India	Nakatsuka et al., 2017 [15]
Brahmin Bhatt	SAS	2	Indo-European	India	Nakatsuka et al., 2017 [15]
Brahmin Catholic Goa	SAS	13	Indo-European	India	Nakatsuka et al., 2017 [15]
Brahmin Catholic Kumta	SAS	6	Indo-European	India	Nakatsuka et al., 2017 [15]
Brahmin Catholic Mangalore1	SAS	3	Indo-European	India	Nakatsuka et al., 2017 [15]
Brahmin Catholic Mangalore2	SAS	3	Indo-European	India	Nakatsuka et al., 2017 [15]
Brahmin Haryana	SAS	2	Indo-European	India	Nakatsuka et al., 2017 [15]
Brahmin Karnataka	SAS	3	Dravidian	India	Nakatsuka et al., 2017 [15]
Brahmin Tiwari	SAS	16	Indo-European	India	Lazaridis et al., 2014 [7]
Brahmin UP	SAS	4	Indo-European	India	Nakatsuka et al., 2017 [15]
Brahmin Vaidik	SAS	24	Indo-European	India	Nakatsuka et al., 2017 [15]
Brahui	SAS	19	Dravidian	Pakistan	Patterson et al., 2012 [1]
Budagajangam	SAS	2	Dravidian	India	Nakatsuka et al., 2017 [15]
Burusho	SAS	25	LinguisticIsolate	Pakistan	Patterson et al., 2012 [1]
Chakkiliyan	SAS	14	Dravidian	India	Nakatsuka et al., 2017 [15]
Chamada	SAS	2	Dravidian	India	Nakatsuka et al., 2017 [15]
Chamar Haryana	SAS	3	Indo-European	India	Nakatsuka et al., 2017 [15]
Chaudhary	SAS	3	Indo-European	India	Nakatsuka et al., 2017 [15]
Chaurasia	SAS	6	Indo-European	India	Nakatsuka et al., 2017 [15]
Chipi	SAS	2	Indo-European	India	Nakatsuka et al., 2017 [15]
Coorghi	SAS	5	Dravidian	India	Nakatsuka et al., 2017 [15]
Dawoodi	SAS	2	Indo-European	India	Nakatsuka et al., 2017 [15]
Devendrakulathan	SAS	1	Dravidian	India	Nakatsuka et al., 2017 [15]
Dhobi	SAS	5	Indo-European	India	Nakatsuka et al., 2017 [15]
Dhokkali	SAS	2	Dravidian	India	Nakatsuka et al., 2017 [15]
Dudhekula	SAS	3	Dravidian	India	Nakatsuka et al., 2017 [15]
Dushadh	SAS	3	Indo-European	India	Nakatsuka et al., 2017 [15]
Ediga	SAS	3	Dravidian	India	Nakatsuka et al., 2017 [15]
Gamit	SAS	2	Indo-European	India	Nakatsuka et al., 2017 [15]
Garasia	SAS	4	Indo-European	India	Nakatsuka et al., 2017 [15]
Gaud Karnataka	SAS	2	Dravidian	India	Nakatsuka et al., 2017 [15]
Gaud Telangana	SAS	3	Dravidian	India	Nakatsuka et al., 2017 [15]
Gond	SAS	2	Dravidian	India	Nakatsuka et al., 2017 [15]
Gounder	SAS	2	Dravidian	India	Nakatsuka et al., 2017 [15]
Gowli	SAS	1	Indo-European	India	Nakatsuka et al., 2017 [15]
Gugavellalar	SAS	3	Dravidian	India	Nakatsuka et al., 2017 [15]
Gujarati1	SAS	14	Indo-European	India	Nakatsuka et al., 2017 [15]
Gujarati2	SAS	6	Indo-European	India	Nakatsuka et al., 2017 [15]
Gujjar	SAS	5	Indo-European	India	Nakatsuka et al., 2017 [15]
Hadigodu1	SAS	4	Dravidian	India	Nakatsuka et al., 2017 [15]
Hadigodu2	SAS	3	Dravidian	India	Nakatsuka et al., 2017 [15]
Hakki Pikki	SAS	8	Dravidian	India	Nakatsuka et al., 2017 [15]
Hallaki	SAS	6	Dravidian	India	Nakatsuka et al., 2017 [15]
Havik	SAS	5	Dravidian	India	Nakatsuka et al., 2017 [15]
Hindumalayali	SAS	4	Dravidian	India	Nakatsuka et al., 2017 [15]
Irula	SAS	6	Dravidian	India	Nakatsuka et al., 2017 [15]
Jain	SAS	3	Indo-European	India	Nakatsuka et al., 2017 [15]
Jatav	SAS	2	Indo-European	India	Nakatsuka et al., 2017 [15]
Jew AP	SAS	3	Dravidian	India	Nakatsuka et al., 2017 [15]
Jew Cochin1	SAS	7	Dravidian	India	Nakatsuka et al., 2017 [15]
Jew Cochin2	SAS	6	Dravidian	India	Nakatsuka et al., 2017 [15]
Jew Cochin3	SAS	2	Dravidian	India	Nakatsuka et al., 2017 [15]
Jogi	SAS	2	Indo-European	India	Nakatsuka et al., 2017 [15]
Kalash	SAS	19	Indo-European	Pakistan	Patterson et al., 2012 [1]
Kalinga	SAS	1	Dravidian	India	Nakatsuka et al., 2017 [15]
Kallar	SAS	25	Dravidian	India	Nakatsuka et al., 2017 [15]
Kamboj	SAS	35	Indo-European	India	Nakatsuka et al., 2017 [15]
Kamsali	SAS	1	Dravidian	India	Nakatsuka et al., 2017 [15]
Kanjad	SAS	4	Indo-European	India	Nakatsuka et al., 2017 [15]
Kashmiri Pandit DG	SAS	1	Indo-European	India	Mallick et al., 2016 [13]
Kolcha	SAS	3	Indo-European	India	Nakatsuka et al., 2017 [15]
Koli	SAS	3	Indo-European	India	Nakatsuka et al., 2017 [15]
Kondakamari	SAS	1	Dravidian	India	Nakatsuka et al., 2017 [15]
Korava	SAS	3	Dravidian	India	Nakatsuka et al., 2017 [15]
Kotwalia	SAS	3	Indo-European	India	Nakatsuka et al., 2017 [15]
Kshatriya Durgvanshi	SAS	2	Indo-European	India	Nakatsuka et al., 2017 [15]
Kumhar	SAS	22	Indo-European	India	Nakatsuka et al., 2017 [15]
Kunabi	SAS	1	Dravidian	India	Nakatsuka et al., 2017 [15]
Kurchas	SAS	2	Dravidian	India	Nakatsuka et al., 2017 [15]
Kurmi MP	SAS	4	Indo-European	India	Nakatsuka et al., 2017 [15]
Kurmi UP	SAS	4	Indo-European	India	Nakatsuka et al., 2017 [15]
Kuruba	SAS	4	Dravidian	India	Nakatsuka et al., 2017 [15]
Kurumans	SAS	1	Dravidian	India	Nakatsuka et al., 2017 [15]
Lambadi	SAS	3	Dravidian	India	Nakatsuka et al., 2017 [15]
Lingayath Karnataka	SAS	3	Dravidian	India	Nakatsuka et al., 2017 [15]
Lingayath TN	SAS	3	Dravidian	India	Nakatsuka et al., 2017 [15]
Lodhi	SAS	14	Indo-European	India	Lazaridis et al., 2014 [7]
Lohana	SAS	2	Indo-European	India	Nakatsuka et al., 2017 [15]
Lohar	SAS	2	Indo-European	India	Nakatsuka et al., 2017 [15]
Madiga	SAS	3	Dravidian	India	Nakatsuka et al., 2017 [15]
Mahadeo Koli	SAS	2	Indo-European	India	Nakatsuka et al., 2017 [15]
Makrani	SAS	20	Indo-European	Pakistan	Patterson et al., 2012 [1]
Mala	SAS	15	Dravidian	India	Lazaridis et al., 2014 [7]
Malaikuarvar	SAS	7	Dravidian	India	Nakatsuka et al., 2017 [15]
Malayan	SAS	1	Dravidian	India	Nakatsuka et al., 2017 [15]
Malmi	SAS	1	Dravidian	India	Nakatsuka et al., 2017 [15]
Manjhi MP	SAS	1	Indo-European	India	Nakatsuka et al., 2017 [15]
Maratha	SAS	4	Dravidian	India	Nakatsuka et al., 2017 [15]
Meddari	SAS	3	Dravidian	India	Nakatsuka et al., 2017 [15]
Meena	SAS	3	Indo-European	India	Nakatsuka et al., 2017 [15]
Minero1	SAS	1	Indo-European	India	Nakatsuka et al., 2017 [15]
Mohali	SAS	3	Austroasiatic	India	Nakatsuka et al., 2017 [15]
Mudaliar	SAS	1	Dravidian	India	Nakatsuka et al., 2017 [15]
Muslim Jat	SAS	2	Indo-European	India	Nakatsuka et al., 2017 [15]
Muslim Karnataka	SAS	6	Dravidian	India	Nakatsuka et al., 2017 [15]
Muthuliar	SAS	3	Dravidian	India	Nakatsuka et al., 2017 [15]
Muthuraja	SAS	2	Dravidian	India	Nakatsuka et al., 2017 [15]
Nadar	SAS	14	Dravidian	India	Nakatsuka et al., 2017 [15]
Nai	SAS	3	Indo-European	India	Nakatsuka et al., 2017 [15]
Naidu	SAS	7	Dravidian	India	Nakatsuka et al., 2017 [15]
Narikuruvar	SAS	7	Dravidian	India	Nakatsuka et al., 2017 [15]
Oddari	SAS	1	Dravidian	India	Nakatsuka et al., 2017 [15]
Oraon	SAS	1	Dravidian	India	Nakatsuka et al., 2017 [15]
Oswal Jain	SAS	6	Indo-European	India	Nakatsuka et al., 2017 [15]
Pal	SAS	3	Indo-European	India	Nakatsuka et al., 2017 [15]
Palliyar	SAS	26	Dravidian	India	Nakatsuka et al., 2017 [15]
Panta Kapu	SAS	15	Indo-European	India	Nakatsuka et al., 2017 [15]
Paravar	SAS	3	Dravidian	India	Nakatsuka et al., 2017 [15]
Pasi	SAS	1	Indo-European	India	Nakatsuka et al., 2017 [15]
Patel	SAS	7	Indo-European	India	Nakatsuka et al., 2017 [15]
Pathan	SAS	23	Indo-European	Pakistan	Patterson et al., 2012 [1]
Pattapu Kapu	SAS	3	Dravidian	India	Nakatsuka et al., 2017 [15]
Pulliyar	SAS	34	Dravidian	India	Nakatsuka et al., 2017 [15]
Punjabi	SAS	8	Indo-European	Pakistan	Lazaridis et al., 2014 [7]
Rajput	SAS	1	Indo-European	India	Nakatsuka et al., 2017 [15]
Rathwa	SAS	3	Indo-European	India	Nakatsuka et al., 2017 [15]
Reddy Telangana	SAS	7	Dravidian	India	Nakatsuka et al., 2017 [15]
Sah Obc	SAS	2	Indo-European	India	Nakatsuka et al., 2017 [15]
Satnami	SAS	3	Indo-European	India	Nakatsuka et al., 2017 [15]
Sch caste TN	SAS	4	Dravidian	India	Nakatsuka et al., 2017 [15]
Scheduled Caste Haryana	SAS	3	Indo-European	India	Nakatsuka et al., 2017 [15]
Scheduled Caste Karnataka	SAS	5	Dravidian	India	Nakatsuka et al., 2017 [15]
Scheduled Caste Uttrakhand2	SAS	1	Indo-European	India	Nakatsuka et al., 2017 [15]
Shani Sc	SAS	1	Indo-European	India	Nakatsuka et al., 2017 [15]
Shia Iranian Hyderabad	SAS	2	Indo-European	India	Nakatsuka et al., 2017 [15]
Shiya	SAS	3	Indo-European	India	Nakatsuka et al., 2017 [15]
Siddi Gujarat	SAS	3	Indo-European	India	Nakatsuka et al., 2017 [15]
Siddi Karnataka	SAS	2	Dravidian	India	Nakatsuka et al., 2017 [15]
Sikh Jatt1	SAS	7	Indo-European	India	Nakatsuka et al., 2017 [15]
Sikh Jatt2	SAS	27	Indo-European	India	Nakatsuka et al., 2017 [15]
Silawat	SAS	3	Indo-European	India	Nakatsuka et al., 2017 [15]
Sindhi MP	SAS	4	Indo-European	India	Nakatsuka et al., 2017 [15]
Sindhi Pakistan	SAS	18	Indo-European	Pakistan	Patterson et al., 2012 [1]
Sonkar	SAS	3	Indo-European	India	Nakatsuka et al., 2017 [15]
Srivastava	SAS	2	Indo-European	India	Nakatsuka et al., 2017 [15]
Sugali	SAS	4	Dravidian	India	Nakatsuka et al., 2017 [15]
Syed	SAS	1	Indo-European	India	Nakatsuka et al., 2017 [15]
Tadvi	SAS	2	Indo-European	India	Nakatsuka et al., 2017 [15]
Tanti	SAS	1	Indo-European	India	Nakatsuka et al., 2017 [15]
Thakur	SAS	1	Indo-European	India	Nakatsuka et al., 2017 [15]
Ulladan	SAS	16	Dravidian	India	Nakatsuka et al., 2017 [15]
Vadde	SAS	3	Dravidian	India	Nakatsuka et al., 2017 [15]
Vysya	SAS	39	Dravidian	India	Nakatsuka et al., 2017 [15]
Warli	SAS	2	Indo-European	India	Nakatsuka et al., 2017 [15]
Yadav Pondicherry	SAS	12	Dravidian	India	Nakatsuka et al., 2017 [15]
Yadav Rajasthan	SAS	5	Indo-European	India	Nakatsuka et al., 2017 [15]
Yadav UP	SAS	3	Indo-European	India	Nakatsuka et al., 2017 [15]
Yanidi	SAS	1	Dravidian	India	Nakatsuka et al., 2017 [15]
Yerukali	SAS	5	Dravidian	India	Nakatsuka et al., 2017 [15]
Daur	SIB	9	Mongolic	China	Patterson et al., 2012 [1]
Dolgan	SIB	2	Turkic	Russia	Lazaridis et al., 2014 [7]
Enets	SIB	3	Uralic	Russia	Flegontov et al., 2019 [18]
Even	SIB	2	Tungusic	Russia	Lazaridis et al., 2014 [7]
Hezhen	SIB	9	Tungusic	China	Patterson et al., 2012 [1]
Ket	SIB	17	Yenisein	Russia	Flegontov et al., 2019 [18]
Mansi	SIB	8	Uralic	Russia	Lazaridis et al., 2014 [7]
Nganasan	SIB	34	Uralic	Russia	Lazaridis et al., 2014 [7]
Oroqen	SIB	9	Tungusic	China	Patterson et al., 2012 [1]
Selkup	SIB	13	Uralic	Russia	Lazaridis et al., 2014 [7]
Tubalar	SIB	22	Turkic	Russia	Jeong et al.,2019 [8]
Tuvinian	SIB	10	Turkic	Russia	Jeong et al.,2019 [8]
Ulchi	SIB	27	Tungusic	Russia	Lazaridis et al., 2014 [7]
Yakut	SIB	21	Turkic	Russia	Patterson et al., 2012 [1]
Yukaghir1	SIB	12	Yukaghir	Russia	Lazaridis et al., 2014 [7]
Yukaghir2	SIB	6	Yukaghir	Russia	Lazaridis et al., 2014 [7]

## Sheet: references
	reference
1	Patterson N, Moorjani P, Luo Y, Mallick S, Rohland N, Zhan Y, et al. Ancient Admixture in Human History. Genetics. 2012 Nov 1;192(3):1065 LP – 1093.
2	Jeong C, Ozga AT, Witonsky DB, Malmström H, Edlund H, Hofman CA, et al. Long-term genetic stability and a high-altitude East Asian origin for the peoples of the high valleys of the Himalayan arc. Proc Natl Acad Sci. 2016 Jul 5;113(27):7485 LP – 7490.
3	Narasimhan VM, Patterson N, Moorjani P, Rohland N, Bernardos R, Mallick S,et al. The formation of human populations in South and Central Asia. Science. 2019 ;365(6457):eaat7487.
4	Fu Q, Posth C, Hajdinjak M, Petr M, Mallick S, Fernandes D et al. The genetic history of ice age Europe. Nature. 2016;534(7606):200-205.
5	Prüfer K, Racimo F, Patterson N, Jay F, Sankararaman S, Sawyer S, et al. The complete genome sequence of a Neanderthal from the Altai Mountains. Nature. 2014 ;505(7481):43-49.
6	Meyer M, Kircher M, Gansauge MT, Li H, Racimo F, Mallick S,et al. A high-coverage genome sequence from an archaic Denisovan individual. Science. 2012. 12;338(6104):222-6.
7	Lazaridis I, Patterson N, Mittnik A, Renaud G, Mallick S, Kirsanow K, et al. Ancient human genomes suggest three ancestral populations for present-day Europeans. Nature. 2014;513(7518):409–13.
8	Jeong C, Balanovsky O, Lukianova E, Kahbatkyzy N, Flegontov P, Zaporozhchenko V, et al. The genetic history of admixture across inner Eurasia. Nat Ecol Evol. 2019 Jun;3(6):966–76.
9	Skoglund P, Posth C, Sirak K, Spriggs M, Valentin F, Bedford S, et al. Genomic insights into the peopling of the Southwest Pacific. Nature. 2016 Oct;538(7626):510–3.
10	Qin P, Stoneking M. Denisovan Ancestry in East Eurasian and Native American Populations. Mol Biol Evol. 2015 Oct;32(10):2665–74.
11	Liu D, Duong NT, Ton ND, Van Phong N, Pakendorf B, Van Hai N, et al. Extensive Ethnolinguistic Diversity in Vietnam Reflects Multiple Sources of Genetic Diversity. Mol Biol Evol . 2020 Sep 1;37(9):2503–19.
12	Wang CC, Yeh HY, Popov AN, Zhang HQ, Matsumura H, Sirak K, et al. Genomic insights into the formation of human populations in East Asia. Nature. 2021;591: 413–419.
13	Mallick S, Li H, Lipson M, Mathieson I, Gymrek M, Racimo F, et al. The Simons Genome Diversity Project: 300 genomes from 142 diverse populations. Nature. 2016;538(7624):201–6.
14	Lipson M, Cheronet O, Mallick S, Rohland N, Oxenham M, Pietrusewsky M, et al. Ancient genomes document multiple waves of migration in Southeast Asian prehistory. Science (80- ). 2018 Jul 6;361(6397):92 LP – 95.
15	Nakatsuka N, Moorjani P, Rai N, Sarkar B, Tandon A, Patterson N, et al. The promise of discovering population-specific disease-associated genes in South Asia. Nat Genet. 2017 Sep;49(9):1403–7.
16	Lazaridis I, Nadel D, Rollefson G, Merrett DC, Rohland N, Mallick S, et al. Genomic insights into the origin of farming in the ancient Near East. Nature. 2016;536(7617):419–24.
17	McColl H, Racimo F, Vinner L, Demeter F, Gakuhari T, Moreno-Mayar JV, et al. The prehistoric peopling of Southeast Asia. Science (80- ). 2018 Jul 6;361(6397):88 LP – 92.
18	Flegontov P, Altınışık NE, Changmai P, Rohland N, Mallick S, Adamski N, et al. Palaeo-Eskimo genetic ancestry and the peopling of Chukotka and North America. Nature. 2019;570(7760):236–40.

## Sheet: haplotype based analyses
Mongola	CAS	surrogate
Adi Dravider	SAS	surrogate
Arunthatiar	SAS	surrogate
Chakkiliyan	SAS	surrogate
Coorghi	SAS	surrogate
Hakki Pikki	SAS	surrogate
Hallaki	SAS	surrogate
Havik	SAS	surrogate
Kallar	SAS	surrogate
Malaikuarvar	SAS	surrogate
Muslim Karnataka	SAS	surrogate
Nadar	SAS	surrogate
Naidu	SAS	surrogate
Palliyar	SAS	surrogate
Panta Kapu	SAS	surrogate
Pulliyar	SAS	surrogate
Reddy Telangana	SAS	surrogate
Scheduled Caste Karnataka	SAS	surrogate
Ulladan	SAS	surrogate
Vysya	SAS	surrogate
Yadav Pondicherry	SAS	surrogate
Yerukali	SAS	surrogate
Nganasan	SIB	surrogate
Ulchi	SIB	surrogate
Ket	SIB	surrogate
Agarwal	SAS	surrogate
Baniyas	SAS	surrogate
Bhil	SAS	surrogate
Bhumihar	SAS	surrogate
Brahmin Catholic Goa	SAS	surrogate
Brahmin Catholic Kumta	SAS	surrogate
Brahmin Vaidik	SAS	surrogate
Chaurasia	SAS	surrogate
Dhobi	SAS	surrogate
Gujjar	SAS	surrogate
Kamboj	SAS	surrogate
Kumhar	SAS	surrogate
Narikuruvar	SAS	surrogate
Oswal Jain	SAS	surrogate
Patel	SAS	surrogate
Sikh Jatt1	SAS	surrogate
Sikh Jatt2	SAS	surrogate
Yadav Rajasthan	SAS	surrogate
New Guinea	PA	surrogate
Onge	Onge	surrogate
Papuan	PA	surrogate
Han	ESEA	surrogate
Japanese	ESEA	surrogate
Sherpa	ESEA	surrogate
Tibetan	ESEA	surrogate
Tu	ESEA	surrogate
Tujia	ESEA	surrogate
Yi	ESEA	surrogate
Balochi	SAS	surrogate
Brahmin Tiwari	SAS	surrogate
Brahui	SAS	surrogate
Burusho	SAS	surrogate
Gujarati1	SAS	surrogate
Gujarati2	SAS	surrogate
Kalash	SAS	surrogate
Makrani	SAS	surrogate
Pathan	SAS	surrogate
Punjabi	SAS	surrogate
Sindhi Pakistan	SAS	surrogate
Irula	SAS	surrogate
Jew Cochin1	SAS	surrogate
Jew Cochin2	SAS	surrogate
Lodhi	SAS	surrogate
Mala	SAS	surrogate
Bengali	SAS	surrogate
Atayal	ESEA	surrogate
Borneo	ESEA	surrogate
Dai	ESEA	surrogate
Kankanaey	ESEA	surrogate
Kinh	ESEA	surrogate
Lahu	ESEA	surrogate
Miao	ESEA	surrogate
Murut	ESEA	surrogate
Naxi	ESEA	surrogate
Nicobarese	ESEA	surrogate
She	ESEA	surrogate
Burmese	ESEA	target
Cambodian	ESEA	target
Malay	ESEA	target
Cham	ESEA	target
Ede	ESEA	target
Giarai	ESEA	target
Akha	ESEA	target
Hmong	ESEA	target
Htin	ESEA	target
Sgaw Karen	ESEA	target
Lawa	ESEA	target
Mlabri	ESEA	excluded from SOURCEFIND and fastGLOBETROTTER analyses
Mon	ESEA	target
Tai Lue	ESEA	target
Khmer	ESEA	target
Kuy	ESEA	target
Nyahkur	ESEA	target
Maniq	NEGM	excluded from SOURCEFIND and fastGLOBETROTTER analyses
