# Supplementary material for: Indian genetic heritage in Southeast Asian populations
Source: PLoS Genet. 2022 Feb 17;18(2):e1010036. doi: 10.1371/journal.pgen.1010036 (PMC8853555; doi:10.1371/journal.pgen.1010036)
Supplement: S2 Table — (XLSX) [file pgen.1010036.s016.xlsx]

## Sheet: qpWave
target	ESEA group	p-value	passing the criteria	summary: passing models count per each target	target	passing models	total model count
Akha	Atayal	0.0141842	fail		Akha	1	3
Akha	Dai	0.00890399	fail		Burmese	0	3
Akha	Lahu	0.156617	pass		Cambodian	0	3
Burmese	Atayal	3.35306e-51	fail		Cham	0	3
Burmese	Dai	4.47415e-61	fail		Ede	0	3
Burmese	Lahu	5.81614e-59	fail		Giarai	0	3
Cambodian	Atayal	2.45377e-69	fail		Hmong	1	5
Cambodian	Dai	1.48266e-85	fail		Htin	0	3
Cambodian	Lahu	5.74208e-83	fail		Sgaw Karen	0	3
Cham	Atayal	1.69188e-91	fail		Khmer	0	3
Cham	Dai	6.15758e-109	fail		Kuy	0	3
Cham	Lahu	1.46409e-103	fail		Lawa	0	3
Ede	Atayal	2.64054e-111	fail		Malay	0	3
Ede	Dai	4.15498e-156	fail		Maniq	0	3
Ede	Lahu	5.55484e-136	fail		Mlabri	0	3
Giarai	Atayal	3.10282e-100	fail		Mon	0	3
Giarai	Dai	3.61382e-137	fail		Nyahkur	0	3
Giarai	Lahu	5.41964e-122	fail		Tai Lue	3	3
Hmong	Atayal	0.000135063	fail
Hmong	Dai	6.24157e-06	fail
Hmong	Lahu	6.09376e-05	fail
Hmong	Miao	0.0215056	fail
Hmong	Hmong (Vietnam)	0.371236	pass
Htin	Atayal	4.00648e-26	fail
Htin	Dai	2.12768e-25	fail
Htin	Lahu	6.51107e-24	fail
Sgaw Karen	Atayal	4.24229e-08	fail
Sgaw Karen	Dai	7.42921e-05	fail
Sgaw Karen	Lahu	0.000168557	fail
Khmer	Atayal	4.54005e-61	fail
Khmer	Dai	9.71461e-82	fail
Khmer	Lahu	9.10763e-80	fail
Kuy	Atayal	4.00587e-64	fail
Kuy	Dai	5.22216e-78	fail
Kuy	Lahu	1.16097e-70	fail
Lawa	Atayal	8.01028e-13	fail
Lawa	Dai	4.18946e-10	fail
Lawa	Lahu	2.71487e-09	fail
Malay	Atayal	1.04114e-72	fail
Malay	Dai	2.1178e-89	fail
Malay	Lahu	1.67265e-81	fail
Maniq	Atayal	2.56696e-157	fail
Maniq	Dai	1.73796e-163	fail
Maniq	Lahu	2.74412e-171	fail
Mlabri	Atayal	4.55689e-20	fail
Mlabri	Dai	1.0269e-17	fail
Mlabri	Lahu	6.46387e-18	fail
Mon	Atayal	1.91109e-58	fail
Mon	Dai	4.89708e-74	fail
Mon	Lahu	1.39113e-70	fail
Nyahkur	Atayal	1.82798e-82	fail
Nyahkur	Dai	1.71303e-88	fail
Nyahkur	Lahu	2.61318e-86	fail
Tai Lue	Atayal	0.0714179	pass
Tai Lue	Dai	0.896806	pass
Tai Lue	Lahu	0.8786	pass

## Sheet: 2-way qpAdm
target	source 1 (ESEA surrogate)	source 1 proportion	SE 1	source 2 (NEGA surrogate)	source 2 proportion	SE 2	p-value	passing the criteria	summary: passing models count per each target	target	passing models	total model count
Akha	Atayal	1.006	0.016	Onge	-0.006	0.016	0.00996009	fail		Akha	0	3
Akha	Dai	1.042	0.012	Onge	-0.042	0.012	0.312855	fail		Burmese	0	3
Akha	Lahu	1.034	0.013	Onge	-0.034	0.013	0.60551	fail		Cambodian	0	3
Burmese	Atayal	0.752	0.018	Onge	0.248	0.018	1.52913e-16	fail		Cham	0	3
Burmese	Dai	0.776	0.016	Onge	0.224	0.016	1.57678e-18	fail		Ede	0	3
Burmese	Lahu	0.773	0.018	Onge	0.227	0.018	1.09284e-22	fail		Giarai	0	3
Cambodian	Atayal	0.705	0.015	Onge	0.295	0.015	6.05565e-09	fail		Hmong	1	4
Cambodian	Dai	0.735	0.014	Onge	0.265	0.014	1.85348e-08	fail		Htin	2	3
Cambodian	Lahu	0.726	0.014	Onge	0.274	0.014	6.61959e-09	fail		Sgaw Karen	2	3
Cham	Atayal	0.679	0.015	Onge	0.321	0.015	2.0455e-14	fail		Khmer	1	3
Cham	Dai	0.708	0.015	Onge	0.292	0.015	6.24575e-16	fail		Kuy	1	3
Cham	Lahu	0.694	0.015	Onge	0.306	0.015	1.0133e-16	fail		Lawa	1	3
Ede	Atayal	0.616	0.015	Onge	0.384	0.015	1.0445e-05	fail		Malay	3	3
Ede	Dai	0.639	0.014	Onge	0.361	0.014	0.00010631	fail		Maniq	3	3
Ede	Lahu	0.631	0.014	Onge	0.369	0.014	5.05556e-05	fail		Mlabri	2	3
Giarai	Atayal	0.637	0.015	Onge	0.363	0.015	1.01783e-05	fail		Mon	0	3
Giarai	Dai	0.662	0.013	Onge	0.338	0.013	0.00010021	fail		Nyahkur	0	3
Giarai	Lahu	0.657	0.014	Onge	0.343	0.014	2.7514e-05	fail		Tai Lue	0	3
Hmong	Atayal	1.035	0.018	Onge	-0.035	0.018	0.000573158	fail
Hmong	Dai	1.071	0.014	Onge	-0.071	0.014	0.0729155	fail
Hmong	Lahu	1.069	0.016	Onge	-0.069	0.016	0.0708975	fail
Hmong	Miao	0.96	0.011	Onge	0.04	0.011	0.455333	pass
Htin	Atayal	0.794	0.017	Onge	0.206	0.017	0.0349821	fail
Htin	Dai	0.823	0.015	Onge	0.177	0.015	0.695706	pass
Htin	Lahu	0.817	0.016	Onge	0.183	0.016	0.509169	pass
Sgaw Karen	Atayal	0.901	0.017	Onge	0.099	0.017	0.00452628	fail
Sgaw Karen	Dai	0.933	0.015	Onge	0.067	0.015	0.0645757	pass
Sgaw Karen	Lahu	0.927	0.015	Onge	0.073	0.015	0.171933	pass
Khmer	Atayal	0.694	0.016	Onge	0.306	0.016	0.00336142	fail
Khmer	Dai	0.719	0.014	Onge	0.281	0.014	0.0751598	pass
Khmer	Lahu	0.711	0.014	Onge	0.289	0.014	0.0140612	fail
Kuy	Atayal	0.702	0.015	Onge	0.298	0.015	0.0017921	fail
Kuy	Dai	0.724	0.014	Onge	0.276	0.014	0.0700514	pass
Kuy	Lahu	0.72	0.014	Onge	0.28	0.014	0.016171	fail
Lawa	Atayal	0.878	0.016	Onge	0.122	0.016	0.00170604	fail
Lawa	Dai	0.906	0.013	Onge	0.094	0.013	0.0430976	fail
Lawa	Lahu	0.901	0.014	Onge	0.099	0.014	0.1121	pass
Malay	Atayal	0.658	0.016	Onge	0.342	0.016	0.066304	pass
Malay	Dai	0.681	0.015	Onge	0.319	0.015	0.0954355	pass
Malay	Lahu	0.675	0.015	Onge	0.325	0.015	0.11912	pass
Maniq	Atayal	0.249	0.026	Onge	0.751	0.026	0.782275	pass
Maniq	Dai	0.259	0.027	Onge	0.741	0.027	0.774371	pass
Maniq	Lahu	0.257	0.026	Onge	0.743	0.026	0.803614	pass
Mlabri	Atayal	0.754	0.024	Onge	0.246	0.024	0.027386	fail
Mlabri	Dai	0.778	0.023	Onge	0.222	0.023	0.201568	pass
Mlabri	Lahu	0.771	0.023	Onge	0.229	0.023	0.15013	pass
Mon	Atayal	0.744	0.018	Onge	0.256	0.018	6.01776e-18	fail
Mon	Dai	0.766	0.015	Onge	0.234	0.015	9.46926e-19	fail
Mon	Lahu	0.756	0.016	Onge	0.244	0.016	2.34956e-20	fail
Nyahkur	Atayal	0.649	0.016	Onge	0.351	0.016	1.32796e-05	fail
Nyahkur	Dai	0.677	0.016	Onge	0.323	0.016	0.000244992	fail
Nyahkur	Lahu	0.669	0.016	Onge	0.331	0.016	0.00014348	fail
Tai Lue	Atayal	0.971	0.015	Onge	0.029	0.015	0.141561	fail
Tai Lue	Dai	1.006	0.012	Onge	-0.006	0.012	0.874826	fail
Tai Lue	Lahu	0.998	0.014	Onge	0.002	0.014	0.809092	fail

## Sheet: 3-way qpAdm
target	source 1 (ESEA surrogate)	source 1 proportion	SE 1	source 2 (NEGA surrogate)	source 2 proportion	SE 2	source 3 (SAS surrogate)	source 3 proportion	SE 3	p-value	passing the criteria	summary: passing models count per each target per ESEA source	target	source 1	passing models	total model count	summary: SAS proportion in each target	target	av. SAS proportion	SD	passing models
Akha	Atayal	1.004	0.018	Onge	0.004	0.031	Vysya	-0.008	0.019	0.00270187	fail		Akha	Atayal	0	55		Akha	NA	NA	0
Akha	Atayal	1.005	0.018	Onge	-0.002	0.025	Kamboj	-0.003	0.012	0.0012546	fail		Akha	Dai	0	55		Burmese	0.123654	0.016351	26
Akha	Atayal	1.004	0.018	Onge	0.002	0.043	Pulliyar	-0.006	0.031	0.0041885	fail		Akha	Lahu	0	55		Cambodian	0.0935524	0.0222196	105
Akha	Atayal	1.005	0.017	Onge	0	0.027	Agarwal	-0.005	0.015	0.00222751	fail		Burmese	Atayal	0	55		Cham	0.116216	0.0251898	102
Akha	Atayal	1.006	0.017	Onge	-0.002	0.024	Sikh Jatt2	-0.003	0.011	0.00117049	fail		Burmese	Dai	20	55		Ede	0.0752545	0.0206884	110
Akha	Atayal	1.006	0.018	Onge	-0.004	0.047	Palliyar	-0.002	0.034	0.00354611	fail		Burmese	Lahu	6	55		Giarai	0.0742273	0.0199691	110
Akha	Atayal	1.006	0.017	Onge	-0.002	0.024	Burusho	-0.004	0.013	0.00140192	fail		Cambodian	Atayal	0	55		Hmong	NA	NA	0
Akha	Atayal	1.004	0.018	Onge	0.003	0.031	Kallar	-0.007	0.019	0.00274959	fail		Cambodian	Dai	54	55		Htin	NA	NA	0
Akha	Atayal	1.005	0.018	Onge	0	0.027	Brahmin Vaidik	-0.005	0.015	0.00185621	fail		Cambodian	Lahu	51	55		Sgaw Karen	NA	NA	0
Akha	Atayal	1.005	0.017	Onge	-0.001	0.024	Pathan	-0.004	0.011	0.00102984	fail		Cham	Atayal	0	55		Khmer	0.0456729	0.0128502	107
Akha	Atayal	1.003	0.018	Onge	0.005	0.036	Kumhar	-0.009	0.024	0.00278845	fail		Cham	Dai	51	55		Kuy	0.0433053	0.012008	95
Akha	Atayal	1.005	0.018	Onge	-0.002	0.025	Makrani	-0.003	0.01	0.000809808	fail		Cham	Lahu	51	55		Lawa	NA	NA	0
Akha	Atayal	1.005	0.018	Onge	-0.001	0.024	Brahui	-0.004	0.01	0.000952771	fail		Ede	Atayal	0	55		Malay	0.021	NA	1
Akha	Atayal	1.006	0.017	Onge	-0.002	0.023	Kalash	-0.003	0.011	0.00118541	fail		Ede	Dai	55	55		Maniq	NA	NA	0
Akha	Atayal	1.005	0.017	Onge	-0.001	0.025	Sindhi Pakistan	-0.004	0.012	0.00132378	fail		Ede	Lahu	55	55		Mlabri	NA	NA	0
Akha	Atayal	1.006	0.017	Onge	-0.002	0.025	Brahmin Tiwari	-0.004	0.013	0.0015457	fail		Giarai	Atayal	0	55		Mon	0.115875	0.0133952	48
Akha	Atayal	1.004	0.018	Onge	0.007	0.042	Ulladan	-0.012	0.031	0.00420167	fail		Giarai	Dai	55	55		Nyahkur	0.0696824	0.0164854	85
Akha	Atayal	1.004	0.018	Onge	0.005	0.034	Mala	-0.009	0.022	0.00342082	fail		Giarai	Lahu	55	55		Tai Lue	NA	NA	0
Akha	Atayal	1.005	0.018	Onge	-0.001	0.024	Balochi	-0.004	0.01	0.000896669	fail		Hmong	Atayal	0	55
Akha	Atayal	1.004	0.018	Onge	0.005	0.035	Arunthatiar	-0.009	0.023	0.00363921	fail		Hmong	Dai	0	55
Akha	Atayal	1.003	0.018	Onge	0.005	0.029	Panta Kapu	-0.008	0.016	0.00252457	fail		Hmong	Lahu	0	55
Akha	Atayal	1.004	0.017	Onge	0.003	0.029	Lodhi	-0.007	0.017	0.00305793	fail		Htin	Atayal	0	55
Akha	Atayal	1.006	0.017	Onge	-0.001	0.025	Gujarati1	-0.004	0.013	0.00160649	fail		Htin	Dai	0	55
Akha	Atayal	1.004	0.018	Onge	0.005	0.034	Chakkiliyan	-0.009	0.023	0.00328735	fail		Htin	Lahu	0	55
Akha	Atayal	1.005	0.018	Onge	0.002	0.032	Nadar	-0.007	0.019	0.00296808	fail		Sgaw Karen	Atayal	0	55
Akha	Atayal	1.006	0.017	Onge	-0.002	0.025	Bhumihar	-0.004	0.013	0.00165475	fail		Sgaw Karen	Dai	0	55
Akha	Atayal	1.005	0.017	Onge	0.001	0.027	Brahmin Catholic Goa	-0.005	0.015	0.00205295	fail		Sgaw Karen	Lahu	0	55
Akha	Atayal	1.004	0.018	Onge	0.003	0.03	Yadav Pondicherry	-0.007	0.018	0.00329714	fail		Khmer	Atayal	0	55
Akha	Atayal	1.006	0.017	Onge	-0.001	0.028	Punjabi	-0.004	0.016	0.00244466	fail		Khmer	Dai	55	55
Akha	Atayal	1.004	0.018	Onge	0.003	0.032	Bhil	-0.007	0.02	0.00372028	fail		Khmer	Lahu	52	55
Akha	Atayal	1.005	0.018	Onge	0.002	0.035	Adi Dravider	-0.007	0.023	0.00344087	fail		Kuy	Atayal	0	55
Akha	Atayal	1.006	0.017	Onge	-0.001	0.028	Hakki Pikki	-0.005	0.017	0.00316898	fail		Kuy	Dai	52	55
Akha	Atayal	1.004	0.018	Onge	0.001	0.027	Jew Cochin1	-0.006	0.015	0.00232647	fail		Kuy	Lahu	43	55
Akha	Atayal	1.006	0.017	Onge	0	0.029	Narikuruvar	-0.005	0.017	0.00364602	fail		Lawa	Atayal	0	55
Akha	Atayal	1.004	0.017	Onge	0.002	0.028	Patel	-0.006	0.016	0.00276999	fail		Lawa	Dai	0	55
Akha	Atayal	1.004	0.017	Onge	0.002	0.029	Sikh Jatt1	-0.007	0.017	0.00297775	fail		Lawa	Lahu	0	55
Akha	Atayal	1.006	0.017	Onge	0	0.029	Malaikuarvar	-0.005	0.017	0.00312011	fail		Malay	Atayal	0	55
Akha	Atayal	1.004	0.018	Onge	0.004	0.03	Naidu	-0.007	0.018	0.00293021	fail		Malay	Dai	0	55
Akha	Atayal	1.004	0.018	Onge	0.002	0.03	Reddy Telangana	-0.006	0.017	0.00331231	fail		Malay	Lahu	1	55
Akha	Atayal	1.004	0.018	Onge	0.005	0.042	Irula	-0.009	0.03	0.00432327	fail		Maniq	Atayal	0	55
Akha	Atayal	1.005	0.018	Onge	0.001	0.036	Jew Cochin2	-0.006	0.024	0.00342275	fail		Maniq	Dai	0	55
Akha	Atayal	1.004	0.018	Onge	0.002	0.028	Gujarati2	-0.006	0.016	0.00281371	fail		Maniq	Lahu	0	55
Akha	Atayal	1.005	0.017	Onge	0	0.027	Brahmin Catholic Kumta	-0.005	0.015	0.00235663	fail		Mlabri	Atayal	0	55
Akha	Atayal	1.005	0.017	Onge	0.001	0.028	Chaurasia	-0.005	0.016	0.00281095	fail		Mlabri	Dai	0	55
Akha	Atayal	1.005	0.018	Onge	-0.001	0.028	Oswal Jain	-0.004	0.015	0.00259053	fail		Mlabri	Lahu	0	55
Akha	Atayal	1.004	0.018	Onge	0.004	0.031	Hallaki	-0.008	0.019	0.0034755	fail		Mon	Atayal	0	55
Akha	Atayal	1.005	0.018	Onge	-0.002	0.03	Muslim Karnataka	-0.003	0.017	0.00251739	fail		Mon	Dai	28	55
Akha	Atayal	1.005	0.017	Onge	0.001	0.028	Baniyas	-0.005	0.016	0.00331289	fail		Mon	Lahu	20	55
Akha	Atayal	1.004	0.017	Onge	0.002	0.028	Dhobi	-0.006	0.017	0.00344984	fail		Nyahkur	Atayal	0	55
Akha	Atayal	1.005	0.018	Onge	0	0.025	Gujjar	-0.005	0.012	0.0020531	fail		Nyahkur	Dai	51	55
Akha	Atayal	1.005	0.017	Onge	-0.002	0.025	Yadav Rajasthan	-0.004	0.012	0.00168803	fail		Nyahkur	Lahu	34	55
Akha	Atayal	1.004	0.018	Onge	0.002	0.028	Coorghi	-0.006	0.016	0.00271045	fail		Tai Lue	Atayal	0	55
Akha	Atayal	1.005	0.017	Onge	-0.001	0.027	Havik	-0.004	0.014	0.00236956	fail		Tai Lue	Dai	0	55
Akha	Atayal	1.004	0.017	Onge	0.003	0.031	Scheduled Caste Karnataka	-0.007	0.02	0.00356437	fail		Tai Lue	Lahu	0	55
Akha	Atayal	1.004	0.018	Onge	0.003	0.031	Yerukali	-0.007	0.019	0.00320393	fail
Akha	Dai	1.031	0.013	Onge	-0.008	0.023	Vysya	-0.024	0.013	0.270393	fail
Akha	Dai	1.032	0.013	Onge	-0.018	0.019	Kamboj	-0.014	0.008	0.139177	fail
Akha	Dai	1.03	0.014	Onge	0.005	0.03	Pulliyar	-0.035	0.021	0.357892	fail
Akha	Dai	1.033	0.013	Onge	-0.013	0.02	Agarwal	-0.02	0.011	0.231714	fail
Akha	Dai	1.034	0.013	Onge	-0.02	0.018	Sikh Jatt2	-0.014	0.008	0.132628	fail
Akha	Dai	1.031	0.014	Onge	0.008	0.032	Palliyar	-0.039	0.023	0.334019	fail
Akha	Dai	1.036	0.013	Onge	-0.02	0.018	Burusho	-0.015	0.009	0.156535	fail
Akha	Dai	1.031	0.013	Onge	-0.007	0.023	Kallar	-0.024	0.013	0.276105	fail
Akha	Dai	1.032	0.013	Onge	-0.014	0.02	Brahmin Vaidik	-0.019	0.011	0.2027	fail
Akha	Dai	1.034	0.013	Onge	-0.02	0.018	Pathan	-0.014	0.008	0.120083	fail
Akha	Dai	1.031	0.014	Onge	-0.002	0.026	Kumhar	-0.029	0.017	0.269061	fail
Akha	Dai	1.031	0.014	Onge	-0.019	0.018	Makrani	-0.013	0.007	0.0938194	fail
Akha	Dai	1.032	0.014	Onge	-0.019	0.018	Brahui	-0.013	0.007	0.115152	fail
Akha	Dai	1.034	0.013	Onge	-0.021	0.018	Kalash	-0.013	0.008	0.135101	fail
Akha	Dai	1.033	0.013	Onge	-0.017	0.019	Sindhi Pakistan	-0.015	0.009	0.15079	fail
Akha	Dai	1.033	0.013	Onge	-0.017	0.019	Brahmin Tiwari	-0.016	0.009	0.167583	fail
Akha	Dai	1.032	0.013	Onge	0.005	0.029	Ulladan	-0.038	0.021	0.379609	fail
Akha	Dai	1.032	0.013	Onge	-0.003	0.024	Mala	-0.029	0.016	0.326933	fail
Akha	Dai	1.032	0.013	Onge	-0.019	0.018	Balochi	-0.013	0.007	0.106796	fail
Akha	Dai	1.031	0.013	Onge	-0.002	0.025	Arunthatiar	-0.029	0.016	0.340118	fail
Akha	Dai	1.031	0.013	Onge	-0.011	0.021	Panta Kapu	-0.021	0.012	0.255746	fail
Akha	Dai	1.032	0.013	Onge	-0.01	0.021	Lodhi	-0.022	0.013	0.291958	fail
Akha	Dai	1.033	0.013	Onge	-0.017	0.019	Gujarati1	-0.016	0.01	0.171986	fail
Akha	Dai	1.031	0.013	Onge	-0.003	0.025	Chakkiliyan	-0.028	0.016	0.314556	fail
Akha	Dai	1.031	0.014	Onge	-0.007	0.023	Nadar	-0.024	0.013	0.283284	fail
Akha	Dai	1.033	0.013	Onge	-0.017	0.019	Bhumihar	-0.016	0.01	0.174219	fail
Akha	Dai	1.032	0.013	Onge	-0.014	0.02	Brahmin Catholic Goa	-0.019	0.011	0.218901	fail
Akha	Dai	1.031	0.013	Onge	-0.008	0.022	Yadav Pondicherry	-0.023	0.013	0.326633	fail
Akha	Dai	1.033	0.013	Onge	-0.014	0.021	Punjabi	-0.019	0.011	0.24117	fail
Akha	Dai	1.032	0.013	Onge	-0.006	0.023	Bhil	-0.026	0.014	0.344785	fail
Akha	Dai	1.031	0.013	Onge	-0.003	0.025	Adi Dravider	-0.028	0.016	0.322071	fail
Akha	Dai	1.034	0.013	Onge	-0.013	0.021	Hakki Pikki	-0.02	0.012	0.301447	fail
Akha	Dai	1.032	0.013	Onge	-0.014	0.02	Jew Cochin1	-0.018	0.01	0.23305	fail
Akha	Dai	1.033	0.013	Onge	-0.011	0.021	Narikuruvar	-0.022	0.012	0.357071	fail
Akha	Dai	1.032	0.013	Onge	-0.012	0.021	Patel	-0.02	0.011	0.279884	fail
Akha	Dai	1.033	0.013	Onge	-0.012	0.021	Sikh Jatt1	-0.021	0.012	0.287137	fail
Akha	Dai	1.032	0.013	Onge	-0.012	0.021	Malaikuarvar	-0.02	0.012	0.299207	fail
Akha	Dai	1.032	0.013	Onge	-0.009	0.022	Naidu	-0.023	0.013	0.2793	fail
Akha	Dai	1.032	0.013	Onge	-0.01	0.022	Reddy Telangana	-0.022	0.012	0.313035	fail
Akha	Dai	1.031	0.013	Onge	0.006	0.029	Irula	-0.037	0.021	0.399506	fail
Akha	Dai	1.032	0.014	Onge	-0.004	0.026	Jew Cochin2	-0.028	0.017	0.308882	fail
Akha	Dai	1.032	0.013	Onge	-0.012	0.021	Gujarati2	-0.02	0.011	0.277302	fail
Akha	Dai	1.033	0.013	Onge	-0.015	0.02	Brahmin Catholic Kumta	-0.018	0.01	0.234318	fail
Akha	Dai	1.032	0.013	Onge	-0.012	0.021	Chaurasia	-0.02	0.011	0.268583	fail
Akha	Dai	1.032	0.013	Onge	-0.014	0.021	Oswal Jain	-0.018	0.011	0.252067	fail
Akha	Dai	1.032	0.013	Onge	-0.007	0.023	Hallaki	-0.025	0.014	0.331193	fail
Akha	Dai	1.032	0.013	Onge	-0.011	0.022	Muslim Karnataka	-0.021	0.012	0.245137	fail
Akha	Dai	1.032	0.013	Onge	-0.012	0.021	Baniyas	-0.02	0.012	0.322199	fail
Akha	Dai	1.033	0.013	Onge	-0.012	0.021	Dhobi	-0.021	0.012	0.308044	fail
Akha	Dai	1.032	0.013	Onge	-0.017	0.019	Gujjar	-0.015	0.009	0.213286	fail
Akha	Dai	1.033	0.013	Onge	-0.018	0.019	Yadav Rajasthan	-0.015	0.009	0.184289	fail
Akha	Dai	1.032	0.013	Onge	-0.012	0.021	Coorghi	-0.019	0.011	0.264293	fail
Akha	Dai	1.032	0.013	Onge	-0.015	0.02	Havik	-0.018	0.01	0.232585	fail
Akha	Dai	1.032	0.013	Onge	-0.007	0.023	Scheduled Caste Karnataka	-0.025	0.014	0.339757	fail
Akha	Dai	1.032	0.013	Onge	-0.009	0.023	Yerukali	-0.024	0.014	0.314618	fail
Akha	Lahu	1.031	0.014	Onge	-0.023	0.024	Vysya	-0.008	0.014	0.308842	fail
Akha	Lahu	1.032	0.014	Onge	-0.027	0.02	Kamboj	-0.005	0.009	0.178471	fail
Akha	Lahu	1.031	0.014	Onge	-0.02	0.031	Pulliyar	-0.011	0.022	0.419018	fail
Akha	Lahu	1.032	0.014	Onge	-0.025	0.022	Agarwal	-0.007	0.012	0.272624	fail
Akha	Lahu	1.032	0.014	Onge	-0.027	0.019	Sikh Jatt2	-0.005	0.009	0.17273	fail
Akha	Lahu	1.032	0.014	Onge	-0.021	0.033	Palliyar	-0.01	0.024	0.385117	fail
Akha	Lahu	1.033	0.014	Onge	-0.028	0.019	Burusho	-0.005	0.01	0.193341	fail
Akha	Lahu	1.031	0.014	Onge	-0.023	0.024	Kallar	-0.008	0.014	0.315853	fail
Akha	Lahu	1.032	0.014	Onge	-0.025	0.021	Brahmin Vaidik	-0.006	0.011	0.241519	fail
Akha	Lahu	1.032	0.014	Onge	-0.027	0.019	Pathan	-0.005	0.009	0.151368	fail
Akha	Lahu	1.031	0.014	Onge	-0.02	0.028	Kumhar	-0.011	0.018	0.322686	fail
Akha	Lahu	1.032	0.015	Onge	-0.027	0.019	Makrani	-0.004	0.008	0.122535	fail
Akha	Lahu	1.032	0.014	Onge	-0.027	0.019	Brahui	-0.005	0.008	0.139798	fail
Akha	Lahu	1.033	0.014	Onge	-0.028	0.019	Kalash	-0.005	0.008	0.170477	fail
Akha	Lahu	1.032	0.014	Onge	-0.027	0.02	Sindhi Pakistan	-0.005	0.009	0.185341	fail
Akha	Lahu	1.032	0.014	Onge	-0.027	0.02	Brahmin Tiwari	-0.006	0.01	0.206852	fail
Akha	Lahu	1.032	0.014	Onge	-0.019	0.031	Ulladan	-0.013	0.023	0.417025	fail
Akha	Lahu	1.031	0.014	Onge	-0.02	0.026	Mala	-0.011	0.017	0.373666	fail
Akha	Lahu	1.032	0.014	Onge	-0.027	0.019	Balochi	-0.005	0.008	0.130909	fail
Akha	Lahu	1.031	0.014	Onge	-0.021	0.026	Arunthatiar	-0.01	0.017	0.378126	fail
Akha	Lahu	1.031	0.014	Onge	-0.023	0.022	Panta Kapu	-0.008	0.012	0.297197	fail
Akha	Lahu	1.032	0.014	Onge	-0.024	0.023	Lodhi	-0.008	0.013	0.334152	fail
Akha	Lahu	1.032	0.014	Onge	-0.027	0.02	Gujarati1	-0.006	0.01	0.21426	fail
Akha	Lahu	1.031	0.014	Onge	-0.021	0.026	Chakkiliyan	-0.01	0.017	0.35671	fail
Akha	Lahu	1.031	0.014	Onge	-0.023	0.024	Nadar	-0.008	0.014	0.334939	fail
Akha	Lahu	1.032	0.014	Onge	-0.027	0.02	Bhumihar	-0.006	0.01	0.224567	fail
Akha	Lahu	1.032	0.014	Onge	-0.025	0.021	Brahmin Catholic Goa	-0.007	0.011	0.257149	fail
Akha	Lahu	1.031	0.014	Onge	-0.022	0.023	Yadav Pondicherry	-0.008	0.014	0.362762	fail
Akha	Lahu	1.032	0.014	Onge	-0.025	0.022	Punjabi	-0.007	0.012	0.293179	fail
Akha	Lahu	1.031	0.014	Onge	-0.022	0.024	Bhil	-0.009	0.015	0.385661	fail
Akha	Lahu	1.031	0.014	Onge	-0.022	0.027	Adi Dravider	-0.009	0.017	0.364749	fail
Akha	Lahu	1.032	0.014	Onge	-0.025	0.022	Hakki Pikki	-0.007	0.013	0.3482	fail
Akha	Lahu	1.032	0.014	Onge	-0.025	0.021	Jew Cochin1	-0.006	0.011	0.2743	fail
Akha	Lahu	1.031	0.014	Onge	-0.024	0.022	Narikuruvar	-0.008	0.013	0.377722	fail
Akha	Lahu	1.032	0.014	Onge	-0.025	0.022	Patel	-0.007	0.012	0.317332	fail
Akha	Lahu	1.031	0.014	Onge	-0.023	0.022	Sikh Jatt1	-0.008	0.013	0.33756	fail
Akha	Lahu	1.032	0.014	Onge	-0.024	0.022	Malaikuarvar	-0.007	0.013	0.34042	fail
Akha	Lahu	1.031	0.014	Onge	-0.024	0.023	Naidu	-0.008	0.014	0.32801	fail
Akha	Lahu	1.031	0.014	Onge	-0.023	0.023	Reddy Telangana	-0.008	0.013	0.359798	fail
Akha	Lahu	1.031	0.014	Onge	-0.019	0.031	Irula	-0.012	0.022	0.426853	fail
Akha	Lahu	1.031	0.014	Onge	-0.022	0.027	Jew Cochin2	-0.01	0.017	0.37216	fail
Akha	Lahu	1.032	0.014	Onge	-0.025	0.022	Gujarati2	-0.007	0.012	0.319987	fail
Akha	Lahu	1.032	0.014	Onge	-0.026	0.021	Brahmin Catholic Kumta	-0.006	0.011	0.28513	fail
Akha	Lahu	1.031	0.014	Onge	-0.024	0.022	Chaurasia	-0.007	0.012	0.321804	fail
Akha	Lahu	1.032	0.014	Onge	-0.026	0.022	Oswal Jain	-0.006	0.012	0.301625	fail
Akha	Lahu	1.031	0.014	Onge	-0.022	0.024	Hallaki	-0.009	0.015	0.37005	fail
Akha	Lahu	1.031	0.014	Onge	-0.024	0.023	Muslim Karnataka	-0.007	0.013	0.303378	fail
Akha	Lahu	1.031	0.014	Onge	-0.024	0.022	Baniyas	-0.007	0.012	0.359624	fail
Akha	Lahu	1.032	0.014	Onge	-0.024	0.022	Dhobi	-0.007	0.013	0.364759	fail
Akha	Lahu	1.032	0.014	Onge	-0.026	0.02	Gujjar	-0.005	0.009	0.253094	fail
Akha	Lahu	1.032	0.014	Onge	-0.027	0.02	Yadav Rajasthan	-0.005	0.01	0.22161	fail
Akha	Lahu	1.031	0.014	Onge	-0.024	0.022	Coorghi	-0.007	0.012	0.306419	fail
Akha	Lahu	1.032	0.014	Onge	-0.026	0.021	Havik	-0.006	0.011	0.286013	fail
Akha	Lahu	1.031	0.014	Onge	-0.023	0.024	Scheduled Caste Karnataka	-0.009	0.015	0.372603	fail
Akha	Lahu	1.032	0.014	Onge	-0.024	0.024	Yerukali	-0.008	0.014	0.349744	fail
Burmese	Atayal	0.792	0.017	Onge	0.045	0.03	Vysya	0.163	0.02	0.000828693	fail
Burmese	Atayal	0.792	0.017	Onge	0.1	0.024	Kamboj	0.107	0.012	0.00281081	fail
Burmese	Atayal	0.801	0.018	Onge	-0.072	0.043	Pulliyar	0.272	0.033	0.0149276	fail
Burmese	Atayal	0.786	0.017	Onge	0.074	0.026	Agarwal	0.14	0.016	0.00184585	fail
Burmese	Atayal	0.786	0.017	Onge	0.109	0.023	Sikh Jatt2	0.104	0.012	0.000609318	fail
Burmese	Atayal	0.798	0.017	Onge	-0.098	0.046	Palliyar	0.299	0.036	0.0199177	fail
Burmese	Atayal	0.772	0.016	Onge	0.111	0.023	Burusho	0.116	0.013	0.00102013	fail
Burmese	Atayal	0.793	0.017	Onge	0.041	0.03	Kallar	0.167	0.02	0.00143297	fail
Burmese	Atayal	0.79	0.017	Onge	0.077	0.026	Brahmin Vaidik	0.133	0.016	0.00148573	fail
Burmese	Atayal	0.786	0.017	Onge	0.111	0.023	Pathan	0.103	0.012	0.000786636	fail
Burmese	Atayal	0.795	0.017	Onge	-0.009	0.036	Kumhar	0.214	0.026	0.00301154	fail
Burmese	Atayal	0.802	0.018	Onge	0.103	0.024	Makrani	0.094	0.011	0.00255378	fail
Burmese	Atayal	0.796	0.017	Onge	0.108	0.023	Brahui	0.096	0.011	0.00123436	fail
Burmese	Atayal	0.786	0.017	Onge	0.115	0.023	Kalash	0.099	0.012	0.000582465	fail
Burmese	Atayal	0.79	0.017	Onge	0.101	0.024	Sindhi Pakistan	0.109	0.013	0.00120174	fail
Burmese	Atayal	0.786	0.017	Onge	0.095	0.025	Brahmin Tiwari	0.119	0.014	0.000926258	fail
Burmese	Atayal	0.79	0.018	Onge	-0.056	0.045	Ulladan	0.266	0.035	0.0010872	fail
Burmese	Atayal	0.788	0.017	Onge	0.014	0.033	Mala	0.198	0.023	0.00195805	fail
Burmese	Atayal	0.794	0.017	Onge	0.11	0.023	Balochi	0.095	0.011	0.00105743	fail
Burmese	Atayal	0.79	0.017	Onge	0.008	0.034	Arunthatiar	0.202	0.025	0.00188363	fail
Burmese	Atayal	0.792	0.017	Onge	0.066	0.028	Panta Kapu	0.143	0.017	0.000574618	fail
Burmese	Atayal	0.784	0.017	Onge	0.059	0.028	Lodhi	0.157	0.019	0.0014115	fail
Burmese	Atayal	0.787	0.017	Onge	0.093	0.025	Gujarati1	0.12	0.014	0.00136417	fail
Burmese	Atayal	0.791	0.017	Onge	0.009	0.033	Chakkiliyan	0.2	0.024	0.00216754	fail
Burmese	Atayal	0.797	0.017	Onge	0.034	0.031	Nadar	0.17	0.02	0.00249012	fail
Burmese	Atayal	0.787	0.017	Onge	0.094	0.025	Bhumihar	0.119	0.014	0.000811529	fail
Burmese	Atayal	0.788	0.017	Onge	0.077	0.026	Brahmin Catholic Goa	0.135	0.016	0.0017855	fail
Burmese	Atayal	0.791	0.017	Onge	0.049	0.029	Yadav Pondicherry	0.16	0.019	0.00176001	fail
Burmese	Atayal	0.786	0.017	Onge	0.07	0.027	Punjabi	0.144	0.017	0.00292577	fail
Burmese	Atayal	0.788	0.017	Onge	0.033	0.031	Bhil	0.18	0.021	0.0030376	fail
Burmese	Atayal	0.794	0.017	Onge	0.002	0.034	Adi Dravider	0.204	0.024	0.00493764	fail
Burmese	Atayal	0.783	0.017	Onge	0.063	0.027	Hakki Pikki	0.155	0.018	0.00213916	fail
Burmese	Atayal	0.793	0.017	Onge	0.073	0.027	Jew Cochin1	0.134	0.016	0.00370878	fail
Burmese	Atayal	0.786	0.017	Onge	0.06	0.028	Narikuruvar	0.154	0.018	0.00227427	fail
Burmese	Atayal	0.788	0.017	Onge	0.073	0.027	Patel	0.139	0.017	0.00116594	fail
Burmese	Atayal	0.784	0.017	Onge	0.061	0.028	Sikh Jatt1	0.155	0.018	0.0019242	fail
Burmese	Atayal	0.788	0.017	Onge	0.06	0.028	Malaikuarvar	0.152	0.018	0.00271534	fail
Burmese	Atayal	0.789	0.017	Onge	0.049	0.029	Naidu	0.162	0.019	0.00159306	fail
Burmese	Atayal	0.79	0.017	Onge	0.052	0.029	Reddy Telangana	0.158	0.019	0.0021063	fail
Burmese	Atayal	0.79	0.017	Onge	-0.052	0.041	Irula	0.262	0.033	0.00412059	fail
Burmese	Atayal	0.797	0.017	Onge	-0.006	0.035	Jew Cochin2	0.209	0.025	0.00509117	fail
Burmese	Atayal	0.788	0.017	Onge	0.071	0.027	Gujarati2	0.141	0.017	0.00142973	fail
Burmese	Atayal	0.789	0.017	Onge	0.08	0.026	Brahmin Catholic Kumta	0.132	0.015	0.00152394	fail
Burmese	Atayal	0.789	0.017	Onge	0.067	0.027	Chaurasia	0.144	0.017	0.00225369	fail
Burmese	Atayal	0.791	0.017	Onge	0.069	0.027	Oswal Jain	0.14	0.016	0.00482668	fail
Burmese	Atayal	0.79	0.017	Onge	0.039	0.031	Hallaki	0.171	0.021	0.00145779	fail
Burmese	Atayal	0.795	0.017	Onge	0.048	0.029	Muslim Karnataka	0.157	0.018	0.0074802	fail
Burmese	Atayal	0.789	0.017	Onge	0.067	0.027	Baniyas	0.144	0.017	0.00220042	fail
Burmese	Atayal	0.787	0.017	Onge	0.061	0.028	Dhobi	0.153	0.018	0.002218	fail
Burmese	Atayal	0.791	0.017	Onge	0.099	0.024	Gujjar	0.109	0.013	0.000786533	fail
Burmese	Atayal	0.787	0.017	Onge	0.099	0.024	Yadav Rajasthan	0.114	0.013	0.00130113	fail
Burmese	Atayal	0.791	0.017	Onge	0.07	0.027	Coorghi	0.139	0.017	0.00116319	fail
Burmese	Atayal	0.791	0.017	Onge	0.079	0.026	Havik	0.13	0.015	0.00221688	fail
Burmese	Atayal	0.785	0.017	Onge	0.038	0.03	Scheduled Caste Karnataka	0.177	0.021	0.00312372	fail
Burmese	Atayal	0.788	0.017	Onge	0.042	0.03	Yerukali	0.17	0.021	0.00141044	fail
Burmese	Dai	0.82	0.014	Onge	0.025	0.024	Vysya	0.156	0.015	0.0467558	fail
Burmese	Dai	0.82	0.015	Onge	0.077	0.02	Kamboj	0.103	0.01	0.11033	pass
Burmese	Dai	0.825	0.015	Onge	-0.074	0.033	Pulliyar	0.249	0.025	0.385201	fail
Burmese	Dai	0.814	0.014	Onge	0.05	0.022	Agarwal	0.136	0.013	0.0904865	pass
Burmese	Dai	0.814	0.014	Onge	0.084	0.02	Sikh Jatt2	0.102	0.01	0.0307262	fail
Burmese	Dai	0.822	0.015	Onge	-0.093	0.035	Palliyar	0.271	0.027	0.345808	fail
Burmese	Dai	0.8	0.014	Onge	0.087	0.019	Burusho	0.113	0.011	0.0496173	fail
Burmese	Dai	0.819	0.014	Onge	0.022	0.024	Kallar	0.159	0.016	0.071321	fail
Burmese	Dai	0.817	0.015	Onge	0.054	0.022	Brahmin Vaidik	0.129	0.013	0.0751093	pass
Burmese	Dai	0.814	0.015	Onge	0.086	0.019	Pathan	0.1	0.01	0.0390878	fail
Burmese	Dai	0.821	0.014	Onge	-0.025	0.028	Kumhar	0.204	0.02	0.175981	fail
Burmese	Dai	0.829	0.015	Onge	0.081	0.02	Makrani	0.09	0.009	0.0758346	pass
Burmese	Dai	0.824	0.015	Onge	0.084	0.02	Brahui	0.092	0.009	0.0542384	pass
Burmese	Dai	0.814	0.015	Onge	0.089	0.019	Kalash	0.097	0.009	0.0334115	fail
Burmese	Dai	0.818	0.015	Onge	0.077	0.02	Sindhi Pakistan	0.105	0.01	0.0584272	pass
Burmese	Dai	0.814	0.014	Onge	0.07	0.021	Brahmin Tiwari	0.116	0.011	0.0418631	fail
Burmese	Dai	0.815	0.015	Onge	-0.064	0.035	Ulladan	0.249	0.028	0.0544408	fail
Burmese	Dai	0.815	0.014	Onge	-0.003	0.026	Mala	0.188	0.018	0.111532	fail
Burmese	Dai	0.822	0.015	Onge	0.086	0.019	Balochi	0.092	0.009	0.0478453	fail
Burmese	Dai	0.817	0.014	Onge	-0.009	0.027	Arunthatiar	0.192	0.019	0.0914229	fail
Burmese	Dai	0.819	0.015	Onge	0.043	0.022	Panta Kapu	0.138	0.014	0.0522445	fail
Burmese	Dai	0.812	0.014	Onge	0.035	0.023	Lodhi	0.152	0.015	0.0912803	fail
Burmese	Dai	0.815	0.014	Onge	0.068	0.021	Gujarati1	0.117	0.011	0.0762914	pass
Burmese	Dai	0.819	0.014	Onge	-0.009	0.026	Chakkiliyan	0.19	0.019	0.106445	fail
Burmese	Dai	0.823	0.015	Onge	0.016	0.025	Nadar	0.161	0.016	0.120781	fail
Burmese	Dai	0.814	0.015	Onge	0.069	0.021	Bhumihar	0.117	0.012	0.042305	fail
Burmese	Dai	0.815	0.014	Onge	0.054	0.021	Brahmin Catholic Goa	0.131	0.013	0.0966387	pass
Burmese	Dai	0.818	0.014	Onge	0.028	0.024	Yadav Pondicherry	0.153	0.015	0.0863858	fail
Burmese	Dai	0.814	0.014	Onge	0.046	0.022	Punjabi	0.14	0.013	0.143619	pass
Burmese	Dai	0.814	0.014	Onge	0.014	0.025	Bhil	0.172	0.017	0.139776	fail
Burmese	Dai	0.82	0.014	Onge	-0.01	0.026	Adi Dravider	0.19	0.019	0.151066	fail
Burmese	Dai	0.811	0.014	Onge	0.04	0.023	Hakki Pikki	0.149	0.015	0.0935729	fail
Burmese	Dai	0.82	0.015	Onge	0.052	0.022	Jew Cochin1	0.128	0.012	0.178296	pass
Burmese	Dai	0.813	0.014	Onge	0.04	0.023	Narikuruvar	0.148	0.015	0.087976	fail
Burmese	Dai	0.816	0.014	Onge	0.05	0.022	Patel	0.135	0.013	0.0684034	pass
Burmese	Dai	0.811	0.014	Onge	0.038	0.023	Sikh Jatt1	0.151	0.015	0.125859	fail
Burmese	Dai	0.816	0.014	Onge	0.038	0.023	Malaikuarvar	0.147	0.014	0.146263	fail
Burmese	Dai	0.817	0.014	Onge	0.028	0.023	Naidu	0.156	0.015	0.11787	fail
Burmese	Dai	0.817	0.014	Onge	0.032	0.023	Reddy Telangana	0.151	0.015	0.106704	fail
Burmese	Dai	0.816	0.015	Onge	-0.058	0.033	Irula	0.242	0.025	0.121777	fail
Burmese	Dai	0.824	0.015	Onge	-0.02	0.028	Jew Cochin2	0.196	0.019	0.181286	fail
Burmese	Dai	0.816	0.014	Onge	0.049	0.022	Gujarati2	0.135	0.013	0.0905586	pass
Burmese	Dai	0.816	0.015	Onge	0.057	0.022	Brahmin Catholic Kumta	0.127	0.012	0.0798493	pass
Burmese	Dai	0.816	0.014	Onge	0.045	0.022	Chaurasia	0.139	0.014	0.124187	pass
Burmese	Dai	0.818	0.015	Onge	0.048	0.022	Oswal Jain	0.134	0.013	0.199542	pass
Burmese	Dai	0.817	0.015	Onge	0.019	0.025	Hallaki	0.164	0.016	0.0955846	fail
Burmese	Dai	0.821	0.014	Onge	0.032	0.023	Muslim Karnataka	0.147	0.015	0.189065	fail
Burmese	Dai	0.816	0.014	Onge	0.045	0.022	Baniyas	0.139	0.014	0.0949981	pass
Burmese	Dai	0.814	0.015	Onge	0.038	0.023	Dhobi	0.148	0.015	0.142913	fail
Burmese	Dai	0.819	0.015	Onge	0.074	0.02	Gujjar	0.107	0.01	0.0595133	pass
Burmese	Dai	0.815	0.014	Onge	0.075	0.02	Yadav Rajasthan	0.11	0.011	0.0624174	pass
Burmese	Dai	0.819	0.015	Onge	0.046	0.022	Coorghi	0.135	0.013	0.0954837	pass
Burmese	Dai	0.819	0.015	Onge	0.055	0.022	Havik	0.126	0.012	0.112549	pass
Burmese	Dai	0.813	0.014	Onge	0.018	0.024	Scheduled Caste Karnataka	0.169	0.016	0.125052	fail
Burmese	Dai	0.816	0.014	Onge	0.022	0.025	Yerukali	0.162	0.016	0.0553737	fail
Burmese	Lahu	0.819	0.015	Onge	0.011	0.024	Vysya	0.171	0.015	0.0536947	fail
Burmese	Lahu	0.818	0.015	Onge	0.072	0.02	Kamboj	0.11	0.01	0.0660132	pass
Burmese	Lahu	0.824	0.015	Onge	-0.096	0.032	Pulliyar	0.272	0.025	0.34489	fail
Burmese	Lahu	0.812	0.015	Onge	0.042	0.021	Agarwal	0.146	0.013	0.0683668	fail
Burmese	Lahu	0.812	0.015	Onge	0.08	0.019	Sikh Jatt2	0.108	0.01	0.0178568	fail
Burmese	Lahu	0.822	0.015	Onge	-0.121	0.034	Palliyar	0.299	0.027	0.370515	fail
Burmese	Lahu	0.797	0.015	Onge	0.082	0.019	Burusho	0.121	0.011	0.0317674	fail
Burmese	Lahu	0.818	0.015	Onge	0.008	0.024	Kallar	0.174	0.016	0.0659357	fail
Burmese	Lahu	0.815	0.015	Onge	0.046	0.021	Brahmin Vaidik	0.138	0.012	0.0498334	fail
Burmese	Lahu	0.812	0.015	Onge	0.081	0.019	Pathan	0.107	0.009	0.0264291	fail
Burmese	Lahu	0.82	0.015	Onge	-0.043	0.028	Kumhar	0.223	0.02	0.102577	fail
Burmese	Lahu	0.827	0.015	Onge	0.077	0.02	Makrani	0.096	0.009	0.0520277	pass
Burmese	Lahu	0.822	0.015	Onge	0.08	0.019	Brahui	0.098	0.009	0.0394755	fail
Burmese	Lahu	0.812	0.015	Onge	0.086	0.019	Kalash	0.103	0.009	0.0211513	fail
Burmese	Lahu	0.816	0.015	Onge	0.072	0.02	Sindhi Pakistan	0.113	0.01	0.0434573	fail
Burmese	Lahu	0.812	0.015	Onge	0.064	0.02	Brahmin Tiwari	0.124	0.011	0.027271	fail
Burmese	Lahu	0.814	0.015	Onge	-0.091	0.034	Ulladan	0.277	0.027	0.0529285	fail
Burmese	Lahu	0.814	0.015	Onge	-0.019	0.026	Mala	0.205	0.018	0.0881063	fail
Burmese	Lahu	0.82	0.015	Onge	0.082	0.019	Balochi	0.098	0.009	0.0351603	fail
Burmese	Lahu	0.816	0.015	Onge	-0.026	0.027	Arunthatiar	0.21	0.019	0.0845569	fail
Burmese	Lahu	0.817	0.015	Onge	0.033	0.022	Panta Kapu	0.15	0.014	0.0381396	fail
Burmese	Lahu	0.81	0.015	Onge	0.026	0.023	Lodhi	0.164	0.015	0.07221	fail
Burmese	Lahu	0.813	0.015	Onge	0.062	0.02	Gujarati1	0.125	0.011	0.0460319	fail
Burmese	Lahu	0.817	0.015	Onge	-0.025	0.026	Chakkiliyan	0.207	0.019	0.0868109	fail
Burmese	Lahu	0.822	0.015	Onge	0.002	0.024	Nadar	0.176	0.016	0.0899484	fail
Burmese	Lahu	0.812	0.015	Onge	0.064	0.02	Bhumihar	0.124	0.011	0.0248197	fail
Burmese	Lahu	0.813	0.015	Onge	0.046	0.021	Brahmin Catholic Goa	0.141	0.012	0.0686581	pass
Burmese	Lahu	0.817	0.015	Onge	0.016	0.023	Yadav Pondicherry	0.167	0.015	0.0724316	fail
Burmese	Lahu	0.811	0.015	Onge	0.04	0.022	Punjabi	0.149	0.013	0.087634	fail
Burmese	Lahu	0.812	0.015	Onge	0.002	0.024	Bhil	0.185	0.017	0.1128	fail
Burmese	Lahu	0.819	0.015	Onge	-0.028	0.026	Adi Dravider	0.21	0.019	0.16254	fail
Burmese	Lahu	0.808	0.015	Onge	0.031	0.022	Hakki Pikki	0.161	0.014	0.0792672	fail
Burmese	Lahu	0.818	0.015	Onge	0.044	0.021	Jew Cochin1	0.138	0.012	0.137806	pass
Burmese	Lahu	0.811	0.015	Onge	0.029	0.022	Narikuruvar	0.16	0.014	0.102046	fail
Burmese	Lahu	0.815	0.015	Onge	0.039	0.022	Patel	0.146	0.013	0.064844	fail
Burmese	Lahu	0.809	0.015	Onge	0.03	0.022	Sikh Jatt1	0.161	0.014	0.0827627	fail
Burmese	Lahu	0.813	0.015	Onge	0.029	0.022	Malaikuarvar	0.158	0.014	0.136811	fail
Burmese	Lahu	0.814	0.015	Onge	0.017	0.023	Naidu	0.169	0.015	0.0860471	fail
Burmese	Lahu	0.815	0.015	Onge	0.022	0.023	Reddy Telangana	0.163	0.014	0.098106	fail
Burmese	Lahu	0.817	0.015	Onge	-0.087	0.033	Irula	0.271	0.025	0.162305	fail
Burmese	Lahu	0.821	0.015	Onge	-0.036	0.027	Jew Cochin2	0.215	0.019	0.119224	fail
Burmese	Lahu	0.815	0.015	Onge	0.039	0.022	Gujarati2	0.146	0.013	0.0778833	fail
Burmese	Lahu	0.814	0.015	Onge	0.05	0.021	Brahmin Catholic Kumta	0.137	0.012	0.0500169	pass
Burmese	Lahu	0.814	0.015	Onge	0.037	0.022	Chaurasia	0.148	0.013	0.0939986	fail
Burmese	Lahu	0.816	0.015	Onge	0.039	0.022	Oswal Jain	0.145	0.013	0.119988	fail
Burmese	Lahu	0.815	0.015	Onge	0.007	0.024	Hallaki	0.178	0.016	0.0784891	fail
Burmese	Lahu	0.819	0.015	Onge	0.022	0.023	Muslim Karnataka	0.159	0.014	0.124282	fail
Burmese	Lahu	0.815	0.015	Onge	0.036	0.022	Baniyas	0.15	0.014	0.0685581	fail
Burmese	Lahu	0.812	0.015	Onge	0.029	0.023	Dhobi	0.159	0.014	0.097897	fail
Burmese	Lahu	0.817	0.015	Onge	0.068	0.02	Gujjar	0.115	0.01	0.0327541	fail
Burmese	Lahu	0.813	0.015	Onge	0.069	0.02	Yadav Rajasthan	0.118	0.011	0.0418077	fail
Burmese	Lahu	0.817	0.015	Onge	0.038	0.022	Coorghi	0.145	0.013	0.0589446	fail
Burmese	Lahu	0.817	0.015	Onge	0.048	0.022	Havik	0.135	0.012	0.0779296	pass
Burmese	Lahu	0.81	0.015	Onge	0.006	0.024	Scheduled Caste Karnataka	0.183	0.016	0.128334	fail
Burmese	Lahu	0.814	0.015	Onge	0.009	0.024	Yerukali	0.177	0.016	0.0544809	fail
Cambodian	Atayal	0.743	0.016	Onge	0.155	0.027	Vysya	0.102	0.017	0.00417902	fail
Cambodian	Atayal	0.743	0.016	Onge	0.188	0.022	Kamboj	0.068	0.011	0.0109491	fail
Cambodian	Atayal	0.751	0.016	Onge	0.079	0.038	Pulliyar	0.17	0.028	0.0240414	fail
Cambodian	Atayal	0.74	0.015	Onge	0.171	0.024	Agarwal	0.089	0.014	0.00971735	fail
Cambodian	Atayal	0.74	0.015	Onge	0.193	0.021	Sikh Jatt2	0.067	0.01	0.00573599	fail
Cambodian	Atayal	0.749	0.016	Onge	0.063	0.04	Palliyar	0.188	0.03	0.0305799	fail
Cambodian	Atayal	0.731	0.015	Onge	0.195	0.021	Burusho	0.074	0.012	0.00638868	fail
Cambodian	Atayal	0.743	0.016	Onge	0.152	0.028	Kallar	0.105	0.017	0.00665207	fail
Cambodian	Atayal	0.742	0.015	Onge	0.173	0.024	Brahmin Vaidik	0.085	0.013	0.00882216	fail
Cambodian	Atayal	0.739	0.015	Onge	0.195	0.021	Pathan	0.065	0.01	0.00407132	fail
Cambodian	Atayal	0.745	0.016	Onge	0.12	0.032	Kumhar	0.135	0.022	0.0102403	fail
Cambodian	Atayal	0.749	0.016	Onge	0.191	0.022	Makrani	0.06	0.009	0.00725067	fail
Cambodian	Atayal	0.746	0.016	Onge	0.194	0.022	Brahui	0.06	0.01	0.00432027	fail
Cambodian	Atayal	0.739	0.015	Onge	0.198	0.021	Kalash	0.063	0.01	0.00405293	fail
Cambodian	Atayal	0.742	0.015	Onge	0.189	0.022	Sindhi Pakistan	0.069	0.011	0.00595656	fail
Cambodian	Atayal	0.74	0.015	Onge	0.183	0.023	Brahmin Tiwari	0.077	0.012	0.00774494	fail
Cambodian	Atayal	0.742	0.016	Onge	0.091	0.038	Ulladan	0.168	0.028	0.00998404	fail
Cambodian	Atayal	0.741	0.016	Onge	0.135	0.03	Mala	0.124	0.02	0.00906979	fail
Cambodian	Atayal	0.744	0.016	Onge	0.195	0.021	Balochi	0.061	0.01	0.00389705	fail
Cambodian	Atayal	0.742	0.016	Onge	0.131	0.031	Arunthatiar	0.127	0.021	0.00886033	fail
Cambodian	Atayal	0.742	0.016	Onge	0.169	0.026	Panta Kapu	0.089	0.015	0.00325653	fail
Cambodian	Atayal	0.738	0.015	Onge	0.163	0.026	Lodhi	0.098	0.016	0.00880673	fail
Cambodian	Atayal	0.74	0.015	Onge	0.183	0.023	Gujarati1	0.077	0.012	0.00835154	fail
Cambodian	Atayal	0.743	0.016	Onge	0.132	0.03	Chakkiliyan	0.125	0.02	0.00909509	fail
Cambodian	Atayal	0.746	0.016	Onge	0.148	0.028	Nadar	0.106	0.017	0.00959556	fail
Cambodian	Atayal	0.74	0.015	Onge	0.184	0.023	Bhumihar	0.076	0.012	0.00780852	fail
Cambodian	Atayal	0.74	0.015	Onge	0.174	0.024	Brahmin Catholic Goa	0.086	0.014	0.00868159	fail
Cambodian	Atayal	0.743	0.016	Onge	0.156	0.027	Yadav Pondicherry	0.101	0.016	0.0087892	fail
Cambodian	Atayal	0.74	0.015	Onge	0.169	0.024	Punjabi	0.091	0.014	0.0134534	fail
Cambodian	Atayal	0.741	0.015	Onge	0.145	0.028	Bhil	0.114	0.018	0.0136588	fail
Cambodian	Atayal	0.745	0.016	Onge	0.126	0.031	Adi Dravider	0.129	0.021	0.0143338	fail
Cambodian	Atayal	0.738	0.015	Onge	0.165	0.025	Hakki Pikki	0.097	0.015	0.00950989	fail
Cambodian	Atayal	0.744	0.016	Onge	0.172	0.024	Jew Cochin1	0.084	0.013	0.0100896	fail
Cambodian	Atayal	0.74	0.015	Onge	0.162	0.026	Narikuruvar	0.098	0.016	0.011487	fail
Cambodian	Atayal	0.74	0.015	Onge	0.172	0.025	Patel	0.088	0.014	0.00665234	fail
Cambodian	Atayal	0.738	0.015	Onge	0.164	0.026	Sikh Jatt1	0.098	0.016	0.00990499	fail
Cambodian	Atayal	0.742	0.016	Onge	0.162	0.026	Malaikuarvar	0.096	0.016	0.00919006	fail
Cambodian	Atayal	0.741	0.016	Onge	0.157	0.027	Naidu	0.102	0.017	0.0067668	fail
Cambodian	Atayal	0.742	0.016	Onge	0.159	0.026	Reddy Telangana	0.099	0.016	0.00943171	fail
Cambodian	Atayal	0.743	0.016	Onge	0.093	0.037	Irula	0.164	0.028	0.0109521	fail
Cambodian	Atayal	0.746	0.016	Onge	0.122	0.031	Jew Cochin2	0.132	0.021	0.0175511	fail
Cambodian	Atayal	0.741	0.016	Onge	0.171	0.025	Gujarati2	0.089	0.014	0.00674016	fail
Cambodian	Atayal	0.74	0.015	Onge	0.176	0.024	Brahmin Catholic Kumta	0.084	0.013	0.00845519	fail
Cambodian	Atayal	0.741	0.015	Onge	0.168	0.025	Chaurasia	0.091	0.014	0.0111939	fail
Cambodian	Atayal	0.744	0.016	Onge	0.167	0.024	Oswal Jain	0.09	0.014	0.0202267	fail
Cambodian	Atayal	0.742	0.016	Onge	0.149	0.028	Hallaki	0.109	0.018	0.0085767	fail
Cambodian	Atayal	0.746	0.016	Onge	0.154	0.026	Muslim Karnataka	0.101	0.016	0.0252013	fail
Cambodian	Atayal	0.742	0.015	Onge	0.166	0.025	Baniyas	0.093	0.015	0.0169286	fail
Cambodian	Atayal	0.74	0.015	Onge	0.164	0.025	Dhobi	0.096	0.015	0.0118212	fail
Cambodian	Atayal	0.742	0.016	Onge	0.188	0.022	Gujjar	0.07	0.011	0.00582327	fail
Cambodian	Atayal	0.74	0.015	Onge	0.187	0.022	Yadav Rajasthan	0.072	0.011	0.00812445	fail
Cambodian	Atayal	0.742	0.016	Onge	0.169	0.025	Coorghi	0.089	0.014	0.00786781	fail
Cambodian	Atayal	0.742	0.015	Onge	0.175	0.024	Havik	0.083	0.013	0.0105388	fail
Cambodian	Atayal	0.739	0.016	Onge	0.149	0.028	Scheduled Caste Karnataka	0.112	0.018	0.0125246	fail
Cambodian	Atayal	0.74	0.016	Onge	0.152	0.027	Yerukali	0.108	0.017	0.00865607	fail
Cambodian	Dai	0.769	0.013	Onge	0.135	0.022	Vysya	0.096	0.013	0.228449	pass
Cambodian	Dai	0.77	0.013	Onge	0.166	0.018	Kamboj	0.064	0.009	0.350013	pass
Cambodian	Dai	0.775	0.013	Onge	0.072	0.029	Pulliyar	0.154	0.021	0.617063	pass
Cambodian	Dai	0.767	0.013	Onge	0.15	0.02	Agarwal	0.083	0.011	0.360202	pass
Cambodian	Dai	0.767	0.013	Onge	0.17	0.018	Sikh Jatt2	0.063	0.008	0.244786	pass
Cambodian	Dai	0.773	0.013	Onge	0.058	0.03	Palliyar	0.169	0.023	0.578226	fail
Cambodian	Dai	0.758	0.013	Onge	0.172	0.017	Burusho	0.069	0.009	0.259199	pass
Cambodian	Dai	0.77	0.013	Onge	0.132	0.022	Kallar	0.098	0.014	0.300805	pass
Cambodian	Dai	0.768	0.013	Onge	0.152	0.019	Brahmin Vaidik	0.079	0.011	0.354015	pass
Cambodian	Dai	0.767	0.013	Onge	0.172	0.017	Pathan	0.061	0.008	0.188411	pass
Cambodian	Dai	0.771	0.013	Onge	0.102	0.025	Kumhar	0.127	0.017	0.458674	pass
Cambodian	Dai	0.776	0.014	Onge	0.168	0.018	Makrani	0.056	0.008	0.21484	pass
Cambodian	Dai	0.773	0.013	Onge	0.171	0.018	Brahui	0.057	0.008	0.188403	pass
Cambodian	Dai	0.766	0.013	Onge	0.175	0.017	Kalash	0.059	0.008	0.207118	pass
Cambodian	Dai	0.769	0.013	Onge	0.166	0.018	Sindhi Pakistan	0.065	0.009	0.240989	pass
Cambodian	Dai	0.767	0.013	Onge	0.161	0.018	Brahmin Tiwari	0.071	0.01	0.296601	pass
Cambodian	Dai	0.767	0.013	Onge	0.078	0.029	Ulladan	0.155	0.022	0.385464	pass
Cambodian	Dai	0.767	0.013	Onge	0.117	0.023	Mala	0.116	0.016	0.408696	pass
Cambodian	Dai	0.771	0.013	Onge	0.172	0.018	Balochi	0.057	0.008	0.169936	pass
Cambodian	Dai	0.768	0.013	Onge	0.113	0.024	Arunthatiar	0.119	0.016	0.378798	pass
Cambodian	Dai	0.769	0.013	Onge	0.146	0.02	Panta Kapu	0.085	0.012	0.245549	pass
Cambodian	Dai	0.766	0.013	Onge	0.142	0.021	Lodhi	0.093	0.013	0.396485	pass
Cambodian	Dai	0.768	0.013	Onge	0.161	0.018	Gujarati1	0.072	0.01	0.333329	pass
Cambodian	Dai	0.769	0.013	Onge	0.113	0.024	Chakkiliyan	0.117	0.016	0.388724	pass
Cambodian	Dai	0.772	0.013	Onge	0.128	0.022	Nadar	0.1	0.014	0.400021	pass
Cambodian	Dai	0.767	0.013	Onge	0.162	0.018	Bhumihar	0.072	0.01	0.329218	pass
Cambodian	Dai	0.767	0.013	Onge	0.153	0.019	Brahmin Catholic Goa	0.08	0.011	0.361834	pass
Cambodian	Dai	0.769	0.013	Onge	0.136	0.021	Yadav Pondicherry	0.095	0.013	0.37748	pass
Cambodian	Dai	0.767	0.013	Onge	0.147	0.02	Punjabi	0.085	0.011	0.456997	pass
Cambodian	Dai	0.767	0.013	Onge	0.127	0.022	Bhil	0.106	0.014	0.49151	pass
Cambodian	Dai	0.77	0.013	Onge	0.111	0.024	Adi Dravider	0.118	0.016	0.434898	pass
Cambodian	Dai	0.765	0.013	Onge	0.144	0.02	Hakki Pikki	0.09	0.012	0.371211	pass
Cambodian	Dai	0.77	0.013	Onge	0.151	0.02	Jew Cochin1	0.079	0.011	0.389522	pass
Cambodian	Dai	0.766	0.013	Onge	0.143	0.021	Narikuruvar	0.091	0.013	0.374435	pass
Cambodian	Dai	0.767	0.013	Onge	0.15	0.02	Patel	0.082	0.011	0.310807	pass
Cambodian	Dai	0.765	0.013	Onge	0.142	0.02	Sikh Jatt1	0.092	0.013	0.449331	pass
Cambodian	Dai	0.768	0.013	Onge	0.143	0.02	Malaikuarvar	0.089	0.012	0.356172	pass
Cambodian	Dai	0.768	0.013	Onge	0.137	0.021	Naidu	0.096	0.013	0.349481	pass
Cambodian	Dai	0.769	0.013	Onge	0.139	0.021	Reddy Telangana	0.092	0.013	0.365951	pass
Cambodian	Dai	0.769	0.013	Onge	0.081	0.029	Irula	0.151	0.021	0.370805	pass
Cambodian	Dai	0.773	0.013	Onge	0.106	0.025	Jew Cochin2	0.122	0.017	0.485881	pass
Cambodian	Dai	0.767	0.013	Onge	0.15	0.02	Gujarati2	0.083	0.011	0.334875	pass
Cambodian	Dai	0.767	0.013	Onge	0.154	0.019	Brahmin Catholic Kumta	0.078	0.011	0.346997	pass
Cambodian	Dai	0.768	0.013	Onge	0.147	0.02	Chaurasia	0.085	0.012	0.442536	pass
Cambodian	Dai	0.77	0.013	Onge	0.146	0.02	Oswal Jain	0.083	0.011	0.565784	pass
Cambodian	Dai	0.769	0.013	Onge	0.129	0.022	Hallaki	0.102	0.014	0.423156	pass
Cambodian	Dai	0.772	0.013	Onge	0.136	0.021	Muslim Karnataka	0.092	0.012	0.541637	pass
Cambodian	Dai	0.768	0.013	Onge	0.146	0.02	Baniyas	0.086	0.012	0.521178	pass
Cambodian	Dai	0.767	0.013	Onge	0.143	0.02	Dhobi	0.09	0.012	0.489462	pass
Cambodian	Dai	0.769	0.013	Onge	0.165	0.018	Gujjar	0.066	0.009	0.300868	pass
Cambodian	Dai	0.767	0.013	Onge	0.165	0.018	Yadav Rajasthan	0.067	0.009	0.313977	pass
Cambodian	Dai	0.77	0.013	Onge	0.147	0.02	Coorghi	0.084	0.011	0.388759	pass
Cambodian	Dai	0.77	0.013	Onge	0.153	0.019	Havik	0.077	0.01	0.391491	pass
Cambodian	Dai	0.766	0.013	Onge	0.129	0.022	Scheduled Caste Karnataka	0.105	0.014	0.424621	pass
Cambodian	Dai	0.767	0.013	Onge	0.132	0.022	Yerukali	0.1	0.014	0.327809	pass
Cambodian	Lahu	0.769	0.014	Onge	0.122	0.024	Vysya	0.109	0.015	0.286834	pass
Cambodian	Lahu	0.769	0.014	Onge	0.159	0.02	Kamboj	0.072	0.009	0.318421	pass
Cambodian	Lahu	0.775	0.014	Onge	0.053	0.032	Pulliyar	0.173	0.023	0.638423	fail
Cambodian	Lahu	0.766	0.014	Onge	0.14	0.021	Agarwal	0.095	0.012	0.37684	pass
Cambodian	Lahu	0.765	0.014	Onge	0.164	0.019	Sikh Jatt2	0.071	0.009	0.220403	pass
Cambodian	Lahu	0.773	0.014	Onge	0.037	0.033	Palliyar	0.189	0.025	0.665326	fail
Cambodian	Lahu	0.756	0.013	Onge	0.165	0.019	Burusho	0.079	0.01	0.238445	pass
Cambodian	Lahu	0.769	0.014	Onge	0.119	0.024	Kallar	0.111	0.015	0.333873	pass
Cambodian	Lahu	0.768	0.014	Onge	0.142	0.021	Brahmin Vaidik	0.09	0.012	0.341289	pass
Cambodian	Lahu	0.766	0.014	Onge	0.165	0.019	Pathan	0.07	0.009	0.176267	pass
Cambodian	Lahu	0.771	0.014	Onge	0.087	0.028	Kumhar	0.142	0.019	0.392943	pass
Cambodian	Lahu	0.775	0.014	Onge	0.162	0.019	Makrani	0.063	0.008	0.204964	pass
Cambodian	Lahu	0.772	0.014	Onge	0.164	0.019	Brahui	0.064	0.008	0.179976	pass
Cambodian	Lahu	0.765	0.014	Onge	0.168	0.019	Kalash	0.067	0.009	0.186838	pass
Cambodian	Lahu	0.768	0.014	Onge	0.159	0.019	Sindhi Pakistan	0.073	0.01	0.246709	pass
Cambodian	Lahu	0.766	0.014	Onge	0.152	0.02	Brahmin Tiwari	0.081	0.011	0.284369	pass
Cambodian	Lahu	0.767	0.014	Onge	0.058	0.032	Ulladan	0.176	0.024	0.44203	fail
Cambodian	Lahu	0.766	0.014	Onge	0.103	0.026	Mala	0.131	0.018	0.441113	pass
Cambodian	Lahu	0.771	0.014	Onge	0.165	0.019	Balochi	0.064	0.008	0.162432	pass
Cambodian	Lahu	0.768	0.014	Onge	0.098	0.027	Arunthatiar	0.135	0.018	0.425764	pass
Cambodian	Lahu	0.768	0.014	Onge	0.136	0.022	Panta Kapu	0.096	0.013	0.24047	pass
Cambodian	Lahu	0.764	0.014	Onge	0.131	0.023	Lodhi	0.105	0.014	0.420964	pass
Cambodian	Lahu	0.767	0.014	Onge	0.152	0.02	Gujarati1	0.081	0.011	0.307155	pass
Cambodian	Lahu	0.769	0.014	Onge	0.099	0.026	Chakkiliyan	0.133	0.018	0.41102	pass
Cambodian	Lahu	0.772	0.014	Onge	0.116	0.024	Nadar	0.112	0.015	0.397762	pass
Cambodian	Lahu	0.766	0.014	Onge	0.153	0.02	Bhumihar	0.081	0.011	0.299127	pass
Cambodian	Lahu	0.767	0.014	Onge	0.142	0.021	Brahmin Catholic Goa	0.091	0.012	0.360351	pass
Cambodian	Lahu	0.769	0.014	Onge	0.124	0.024	Yadav Pondicherry	0.107	0.014	0.402911	pass
Cambodian	Lahu	0.766	0.014	Onge	0.138	0.022	Punjabi	0.096	0.013	0.418354	pass
Cambodian	Lahu	0.766	0.014	Onge	0.114	0.024	Bhil	0.12	0.016	0.52003	pass
Cambodian	Lahu	0.77	0.014	Onge	0.097	0.026	Adi Dravider	0.134	0.018	0.50184	pass
Cambodian	Lahu	0.764	0.014	Onge	0.133	0.022	Hakki Pikki	0.103	0.014	0.39772	pass
Cambodian	Lahu	0.77	0.014	Onge	0.142	0.021	Jew Cochin1	0.089	0.012	0.392626	pass
Cambodian	Lahu	0.765	0.014	Onge	0.132	0.023	Narikuruvar	0.103	0.014	0.478164	pass
Cambodian	Lahu	0.767	0.014	Onge	0.139	0.022	Patel	0.094	0.012	0.365273	pass
Cambodian	Lahu	0.764	0.014	Onge	0.132	0.022	Sikh Jatt1	0.104	0.014	0.425419	pass
Cambodian	Lahu	0.767	0.014	Onge	0.132	0.023	Malaikuarvar	0.101	0.014	0.424865	pass
Cambodian	Lahu	0.767	0.014	Onge	0.126	0.023	Naidu	0.108	0.014	0.351655	pass
Cambodian	Lahu	0.768	0.014	Onge	0.128	0.023	Reddy Telangana	0.104	0.014	0.416799	pass
Cambodian	Lahu	0.769	0.014	Onge	0.06	0.032	Irula	0.171	0.024	0.491165	fail
Cambodian	Lahu	0.772	0.014	Onge	0.092	0.027	Jew Cochin2	0.136	0.018	0.476971	pass
Cambodian	Lahu	0.767	0.014	Onge	0.139	0.022	Gujarati2	0.094	0.013	0.366469	pass
Cambodian	Lahu	0.766	0.014	Onge	0.145	0.021	Brahmin Catholic Kumta	0.089	0.012	0.333518	pass
Cambodian	Lahu	0.767	0.014	Onge	0.137	0.022	Chaurasia	0.096	0.013	0.454414	pass
Cambodian	Lahu	0.769	0.014	Onge	0.137	0.022	Oswal Jain	0.094	0.012	0.51095	pass
Cambodian	Lahu	0.768	0.014	Onge	0.117	0.024	Hallaki	0.115	0.015	0.449575	pass
Cambodian	Lahu	0.771	0.014	Onge	0.127	0.023	Muslim Karnataka	0.102	0.013	0.532857	pass
Cambodian	Lahu	0.767	0.014	Onge	0.135	0.022	Baniyas	0.098	0.013	0.519159	pass
Cambodian	Lahu	0.766	0.014	Onge	0.131	0.023	Dhobi	0.103	0.014	0.48127	pass
Cambodian	Lahu	0.769	0.014	Onge	0.157	0.02	Gujjar	0.074	0.01	0.255227	pass
Cambodian	Lahu	0.766	0.014	Onge	0.157	0.02	Yadav Rajasthan	0.077	0.01	0.290159	pass
Cambodian	Lahu	0.768	0.014	Onge	0.137	0.022	Coorghi	0.094	0.013	0.35465	pass
Cambodian	Lahu	0.769	0.014	Onge	0.143	0.021	Havik	0.087	0.011	0.401382	pass
Cambodian	Lahu	0.765	0.014	Onge	0.117	0.024	Scheduled Caste Karnataka	0.118	0.016	0.493805	pass
Cambodian	Lahu	0.766	0.014	Onge	0.12	0.024	Yerukali	0.113	0.015	0.366709	pass
Cham	Atayal	0.73	0.015	Onge	0.139	0.026	Vysya	0.131	0.016	0.0111708	fail
Cham	Atayal	0.727	0.015	Onge	0.188	0.02	Kamboj	0.085	0.01	0.0140724	fail
Cham	Atayal	0.736	0.015	Onge	0.056	0.035	Pulliyar	0.208	0.025	0.03624	fail
Cham	Atayal	0.724	0.015	Onge	0.164	0.023	Agarwal	0.112	0.013	0.0209963	fail
Cham	Atayal	0.721	0.014	Onge	0.195	0.02	Sikh Jatt2	0.083	0.01	0.00775514	fail
Cham	Atayal	0.734	0.015	Onge	0.037	0.038	Palliyar	0.228	0.028	0.0332206	fail
Cham	Atayal	0.711	0.014	Onge	0.196	0.02	Burusho	0.093	0.011	0.0152597	fail
Cham	Atayal	0.729	0.015	Onge	0.137	0.026	Kallar	0.134	0.016	0.0154359	fail
Cham	Atayal	0.726	0.015	Onge	0.167	0.022	Brahmin Vaidik	0.107	0.012	0.0196705	fail
Cham	Atayal	0.722	0.015	Onge	0.196	0.02	Pathan	0.082	0.01	0.00838333	fail
Cham	Atayal	0.73	0.015	Onge	0.103	0.03	Kumhar	0.167	0.02	0.012869	fail
Cham	Atayal	0.735	0.015	Onge	0.191	0.021	Makrani	0.074	0.009	0.00862821	fail
Cham	Atayal	0.73	0.015	Onge	0.194	0.02	Brahui	0.076	0.009	0.00728534	fail
Cham	Atayal	0.721	0.014	Onge	0.199	0.02	Kalash	0.079	0.009	0.008882	fail
Cham	Atayal	0.725	0.015	Onge	0.187	0.021	Sindhi Pakistan	0.087	0.01	0.0136151	fail
Cham	Atayal	0.722	0.014	Onge	0.183	0.021	Brahmin Tiwari	0.096	0.011	0.0126816	fail
Cham	Atayal	0.726	0.015	Onge	0.065	0.035	Ulladan	0.209	0.026	0.012221	fail
Cham	Atayal	0.726	0.015	Onge	0.117	0.028	Mala	0.158	0.019	0.023207	fail
Cham	Atayal	0.729	0.015	Onge	0.195	0.02	Balochi	0.076	0.009	0.00775419	fail
Cham	Atayal	0.727	0.015	Onge	0.111	0.029	Arunthatiar	0.162	0.019	0.0215759	fail
Cham	Atayal	0.728	0.015	Onge	0.157	0.024	Panta Kapu	0.115	0.014	0.00778279	fail
Cham	Atayal	0.723	0.014	Onge	0.152	0.024	Lodhi	0.125	0.015	0.019822	fail
Cham	Atayal	0.723	0.014	Onge	0.181	0.021	Gujarati1	0.096	0.011	0.0161141	fail
Cham	Atayal	0.729	0.015	Onge	0.112	0.028	Chakkiliyan	0.159	0.019	0.0223513	fail
Cham	Atayal	0.732	0.015	Onge	0.134	0.026	Nadar	0.134	0.016	0.014929	fail
Cham	Atayal	0.722	0.014	Onge	0.182	0.021	Bhumihar	0.096	0.011	0.0128983	fail
Cham	Atayal	0.724	0.015	Onge	0.167	0.022	Brahmin Catholic Goa	0.109	0.013	0.0213942	fail
Cham	Atayal	0.728	0.015	Onge	0.143	0.025	Yadav Pondicherry	0.128	0.015	0.0186864	fail
Cham	Atayal	0.723	0.014	Onge	0.163	0.023	Punjabi	0.114	0.013	0.0276365	fail
Cham	Atayal	0.725	0.015	Onge	0.132	0.026	Bhil	0.143	0.017	0.0286025	fail
Cham	Atayal	0.731	0.015	Onge	0.109	0.029	Adi Dravider	0.16	0.019	0.0206171	fail
Cham	Atayal	0.722	0.014	Onge	0.154	0.024	Hakki Pikki	0.124	0.014	0.0303959	fail
Cham	Atayal	0.728	0.015	Onge	0.166	0.023	Jew Cochin1	0.105	0.012	0.0183543	fail
Cham	Atayal	0.724	0.014	Onge	0.151	0.024	Narikuruvar	0.124	0.015	0.0330062	fail
Cham	Atayal	0.725	0.015	Onge	0.163	0.023	Patel	0.112	0.013	0.0190337	fail
Cham	Atayal	0.722	0.014	Onge	0.155	0.024	Sikh Jatt1	0.123	0.014	0.0185777	fail
Cham	Atayal	0.727	0.015	Onge	0.152	0.024	Malaikuarvar	0.122	0.014	0.0266163	fail
Cham	Atayal	0.726	0.015	Onge	0.145	0.025	Naidu	0.129	0.015	0.0136995	fail
Cham	Atayal	0.728	0.015	Onge	0.146	0.025	Reddy Telangana	0.126	0.015	0.0248259	fail
Cham	Atayal	0.729	0.015	Onge	0.064	0.035	Irula	0.207	0.026	0.0231252	fail
Cham	Atayal	0.732	0.015	Onge	0.104	0.03	Jew Cochin2	0.164	0.02	0.0224328	fail
Cham	Atayal	0.726	0.015	Onge	0.162	0.023	Gujarati2	0.112	0.013	0.0188691	fail
Cham	Atayal	0.725	0.015	Onge	0.169	0.022	Brahmin Catholic Kumta	0.106	0.012	0.0247436	fail
Cham	Atayal	0.725	0.014	Onge	0.16	0.023	Chaurasia	0.115	0.013	0.0228369	fail
Cham	Atayal	0.727	0.015	Onge	0.162	0.023	Oswal Jain	0.11	0.013	0.0255623	fail
Cham	Atayal	0.726	0.015	Onge	0.136	0.026	Hallaki	0.137	0.016	0.0194459	fail
Cham	Atayal	0.73	0.015	Onge	0.146	0.025	Muslim Karnataka	0.123	0.015	0.0251383	fail
Cham	Atayal	0.725	0.015	Onge	0.158	0.023	Baniyas	0.116	0.014	0.0342039	fail
Cham	Atayal	0.724	0.014	Onge	0.155	0.024	Dhobi	0.121	0.014	0.0235045	fail
Cham	Atayal	0.727	0.015	Onge	0.185	0.021	Gujjar	0.088	0.01	0.0124345	fail
Cham	Atayal	0.723	0.015	Onge	0.186	0.021	Yadav Rajasthan	0.091	0.011	0.0171174	fail
Cham	Atayal	0.727	0.015	Onge	0.162	0.023	Coorghi	0.111	0.013	0.0156189	fail
Cham	Atayal	0.727	0.015	Onge	0.169	0.022	Havik	0.104	0.012	0.0258063	fail
Cham	Atayal	0.724	0.015	Onge	0.134	0.026	Scheduled Caste Karnataka	0.142	0.017	0.024634	fail
Cham	Atayal	0.725	0.015	Onge	0.139	0.026	Yerukali	0.136	0.016	0.021819	fail
Cham	Dai	0.754	0.013	Onge	0.119	0.021	Vysya	0.127	0.012	0.498525	pass
Cham	Dai	0.753	0.013	Onge	0.166	0.017	Kamboj	0.081	0.008	0.391185	pass
Cham	Dai	0.758	0.013	Onge	0.046	0.027	Pulliyar	0.195	0.02	0.665052	fail
Cham	Dai	0.749	0.013	Onge	0.143	0.019	Agarwal	0.108	0.01	0.621483	pass
Cham	Dai	0.747	0.013	Onge	0.173	0.017	Sikh Jatt2	0.08	0.008	0.301323	pass
Cham	Dai	0.757	0.013	Onge	0.03	0.03	Palliyar	0.213	0.022	0.409004	fail
Cham	Dai	0.737	0.013	Onge	0.174	0.017	Burusho	0.089	0.009	0.475631	pass
Cham	Dai	0.754	0.013	Onge	0.117	0.021	Kallar	0.129	0.013	0.550489	pass
Cham	Dai	0.751	0.013	Onge	0.146	0.018	Brahmin Vaidik	0.103	0.01	0.612018	pass
Cham	Dai	0.748	0.013	Onge	0.173	0.017	Pathan	0.079	0.008	0.318407	pass
Cham	Dai	0.755	0.013	Onge	0.083	0.024	Kumhar	0.162	0.016	0.567347	pass
Cham	Dai	0.76	0.013	Onge	0.169	0.017	Makrani	0.071	0.007	0.205644	pass
Cham	Dai	0.756	0.013	Onge	0.171	0.017	Brahui	0.073	0.007	0.248093	pass
Cham	Dai	0.747	0.013	Onge	0.176	0.016	Kalash	0.076	0.007	0.376866	pass
Cham	Dai	0.751	0.013	Onge	0.165	0.017	Sindhi Pakistan	0.083	0.008	0.426758	pass
Cham	Dai	0.748	0.013	Onge	0.16	0.017	Brahmin Tiwari	0.091	0.009	0.414811	pass
Cham	Dai	0.75	0.013	Onge	0.048	0.028	Ulladan	0.202	0.021	0.513309	fail
Cham	Dai	0.75	0.013	Onge	0.099	0.022	Mala	0.151	0.015	0.74504	pass
Cham	Dai	0.754	0.013	Onge	0.173	0.017	Balochi	0.073	0.007	0.277376	pass
Cham	Dai	0.752	0.013	Onge	0.092	0.023	Arunthatiar	0.155	0.015	0.688532	pass
Cham	Dai	0.754	0.013	Onge	0.135	0.019	Panta Kapu	0.112	0.011	0.517746	pass
Cham	Dai	0.748	0.013	Onge	0.131	0.019	Lodhi	0.121	0.012	0.674253	pass
Cham	Dai	0.749	0.013	Onge	0.159	0.018	Gujarati1	0.092	0.009	0.523861	pass
Cham	Dai	0.754	0.013	Onge	0.093	0.023	Chakkiliyan	0.153	0.015	0.693098	pass
Cham	Dai	0.757	0.013	Onge	0.113	0.021	Nadar	0.13	0.013	0.533138	pass
Cham	Dai	0.748	0.013	Onge	0.16	0.017	Bhumihar	0.092	0.009	0.466581	pass
Cham	Dai	0.75	0.013	Onge	0.146	0.018	Brahmin Catholic Goa	0.104	0.01	0.657519	pass
Cham	Dai	0.753	0.013	Onge	0.123	0.02	Yadav Pondicherry	0.123	0.012	0.656155	pass
Cham	Dai	0.749	0.013	Onge	0.141	0.019	Punjabi	0.11	0.011	0.716622	pass
Cham	Dai	0.75	0.013	Onge	0.114	0.021	Bhil	0.136	0.013	0.730755	pass
Cham	Dai	0.754	0.013	Onge	0.092	0.023	Adi Dravider	0.153	0.015	0.526433	pass
Cham	Dai	0.747	0.013	Onge	0.135	0.019	Hakki Pikki	0.118	0.012	0.762282	pass
Cham	Dai	0.754	0.013	Onge	0.145	0.019	Jew Cochin1	0.101	0.01	0.55753	pass
Cham	Dai	0.749	0.013	Onge	0.132	0.019	Narikuruvar	0.118	0.012	0.694944	pass
Cham	Dai	0.751	0.013	Onge	0.142	0.019	Patel	0.108	0.011	0.63708	pass
Cham	Dai	0.747	0.013	Onge	0.134	0.019	Sikh Jatt1	0.119	0.012	0.717384	pass
Cham	Dai	0.751	0.013	Onge	0.133	0.02	Malaikuarvar	0.116	0.012	0.701656	pass
Cham	Dai	0.751	0.013	Onge	0.124	0.02	Naidu	0.124	0.012	0.589828	pass
Cham	Dai	0.752	0.013	Onge	0.127	0.02	Reddy Telangana	0.12	0.012	0.69402	pass
Cham	Dai	0.753	0.013	Onge	0.051	0.028	Irula	0.196	0.02	0.489451	fail
Cham	Dai	0.757	0.013	Onge	0.085	0.024	Jew Cochin2	0.157	0.016	0.601492	pass
Cham	Dai	0.751	0.013	Onge	0.142	0.019	Gujarati2	0.108	0.011	0.666472	pass
Cham	Dai	0.751	0.013	Onge	0.148	0.018	Brahmin Catholic Kumta	0.102	0.01	0.713666	pass
Cham	Dai	0.75	0.013	Onge	0.14	0.019	Chaurasia	0.109	0.011	0.65802	pass
Cham	Dai	0.752	0.013	Onge	0.141	0.019	Oswal Jain	0.106	0.01	0.614603	pass
Cham	Dai	0.752	0.013	Onge	0.117	0.021	Hallaki	0.132	0.013	0.664333	pass
Cham	Dai	0.755	0.013	Onge	0.128	0.02	Muslim Karnataka	0.117	0.012	0.474382	pass
Cham	Dai	0.751	0.013	Onge	0.139	0.019	Baniyas	0.111	0.011	0.751927	pass
Cham	Dai	0.75	0.013	Onge	0.134	0.019	Dhobi	0.116	0.011	0.735739	pass
Cham	Dai	0.752	0.013	Onge	0.162	0.017	Gujjar	0.085	0.008	0.536061	pass
Cham	Dai	0.749	0.013	Onge	0.164	0.017	Yadav Rajasthan	0.087	0.009	0.544369	pass
Cham	Dai	0.753	0.013	Onge	0.14	0.019	Coorghi	0.108	0.011	0.662459	pass
Cham	Dai	0.752	0.013	Onge	0.148	0.018	Havik	0.099	0.01	0.660978	pass
Cham	Dai	0.749	0.013	Onge	0.116	0.021	Scheduled Caste Karnataka	0.136	0.013	0.633253	pass
Cham	Dai	0.751	0.013	Onge	0.119	0.021	Yerukali	0.131	0.013	0.653126	pass
Cham	Lahu	0.754	0.014	Onge	0.109	0.022	Vysya	0.137	0.013	0.55279	pass
Cham	Lahu	0.75	0.014	Onge	0.161	0.018	Kamboj	0.088	0.009	0.281872	pass
Cham	Lahu	0.757	0.014	Onge	0.03	0.03	Pulliyar	0.213	0.021	0.609227	fail
Cham	Lahu	0.748	0.013	Onge	0.135	0.02	Agarwal	0.117	0.011	0.560988	pass
Cham	Lahu	0.745	0.013	Onge	0.168	0.018	Sikh Jatt2	0.087	0.008	0.208971	pass
Cham	Lahu	0.755	0.014	Onge	0.011	0.032	Palliyar	0.233	0.023	0.454039	fail
Cham	Lahu	0.734	0.013	Onge	0.169	0.018	Burusho	0.096	0.009	0.361508	pass
Cham	Lahu	0.753	0.014	Onge	0.107	0.023	Kallar	0.14	0.014	0.5437	pass
Cham	Lahu	0.75	0.014	Onge	0.139	0.02	Brahmin Vaidik	0.111	0.011	0.498944	pass
Cham	Lahu	0.746	0.014	Onge	0.168	0.018	Pathan	0.086	0.008	0.241706	pass
Cham	Lahu	0.754	0.014	Onge	0.069	0.026	Kumhar	0.177	0.018	0.438458	pass
Cham	Lahu	0.758	0.014	Onge	0.165	0.018	Makrani	0.077	0.008	0.15398	pass
Cham	Lahu	0.754	0.014	Onge	0.167	0.018	Brahui	0.079	0.008	0.199709	pass
Cham	Lahu	0.746	0.014	Onge	0.172	0.018	Kalash	0.083	0.008	0.277575	pass
Cham	Lahu	0.749	0.014	Onge	0.16	0.018	Sindhi Pakistan	0.09	0.009	0.354889	pass
Cham	Lahu	0.746	0.013	Onge	0.155	0.019	Brahmin Tiwari	0.099	0.01	0.313274	pass
Cham	Lahu	0.75	0.014	Onge	0.03	0.03	Ulladan	0.221	0.023	0.494999	fail
Cham	Lahu	0.749	0.013	Onge	0.087	0.024	Mala	0.164	0.016	0.704396	pass
Cham	Lahu	0.752	0.014	Onge	0.169	0.018	Balochi	0.079	0.008	0.214675	pass
Cham	Lahu	0.752	0.014	Onge	0.079	0.025	Arunthatiar	0.169	0.017	0.685211	pass
Cham	Lahu	0.753	0.014	Onge	0.127	0.021	Panta Kapu	0.12	0.012	0.458355	pass
Cham	Lahu	0.746	0.013	Onge	0.123	0.021	Lodhi	0.131	0.013	0.628373	pass
Cham	Lahu	0.747	0.013	Onge	0.153	0.019	Gujarati1	0.1	0.01	0.410998	pass
Cham	Lahu	0.752	0.014	Onge	0.081	0.025	Chakkiliyan	0.166	0.016	0.645925	pass
Cham	Lahu	0.756	0.014	Onge	0.104	0.023	Nadar	0.141	0.014	0.477646	pass
Cham	Lahu	0.746	0.013	Onge	0.155	0.019	Bhumihar	0.099	0.01	0.336129	pass
Cham	Lahu	0.748	0.013	Onge	0.139	0.02	Brahmin Catholic Goa	0.113	0.011	0.561332	pass
Cham	Lahu	0.752	0.014	Onge	0.114	0.022	Yadav Pondicherry	0.134	0.013	0.617631	pass
Cham	Lahu	0.747	0.013	Onge	0.134	0.02	Punjabi	0.119	0.011	0.573419	pass
Cham	Lahu	0.748	0.013	Onge	0.104	0.023	Bhil	0.148	0.014	0.690765	pass
Cham	Lahu	0.753	0.014	Onge	0.081	0.025	Adi Dravider	0.166	0.017	0.541504	pass
Cham	Lahu	0.745	0.013	Onge	0.126	0.021	Hakki Pikki	0.129	0.013	0.717824	pass
Cham	Lahu	0.752	0.014	Onge	0.139	0.02	Jew Cochin1	0.11	0.011	0.480589	pass
Cham	Lahu	0.748	0.013	Onge	0.124	0.021	Narikuruvar	0.128	0.013	0.757009	pass
Cham	Lahu	0.75	0.014	Onge	0.133	0.02	Patel	0.117	0.011	0.651268	pass
Cham	Lahu	0.745	0.013	Onge	0.126	0.021	Sikh Jatt1	0.129	0.013	0.607609	pass
Cham	Lahu	0.75	0.014	Onge	0.124	0.021	Malaikuarvar	0.126	0.012	0.717234	pass
Cham	Lahu	0.75	0.014	Onge	0.115	0.022	Naidu	0.135	0.013	0.535709	pass
Cham	Lahu	0.751	0.014	Onge	0.119	0.022	Reddy Telangana	0.13	0.013	0.676876	pass
Cham	Lahu	0.752	0.014	Onge	0.034	0.03	Irula	0.214	0.022	0.623382	fail
Cham	Lahu	0.756	0.014	Onge	0.074	0.026	Jew Cochin2	0.171	0.017	0.52859	pass
Cham	Lahu	0.75	0.014	Onge	0.134	0.021	Gujarati2	0.117	0.011	0.647916	pass
Cham	Lahu	0.749	0.014	Onge	0.141	0.02	Brahmin Catholic Kumta	0.11	0.011	0.594008	pass
Cham	Lahu	0.749	0.013	Onge	0.133	0.02	Chaurasia	0.119	0.011	0.576194	pass
Cham	Lahu	0.75	0.014	Onge	0.134	0.02	Oswal Jain	0.115	0.011	0.477882	pass
Cham	Lahu	0.75	0.014	Onge	0.107	0.022	Hallaki	0.143	0.014	0.619686	pass
Cham	Lahu	0.752	0.014	Onge	0.121	0.022	Muslim Karnataka	0.126	0.012	0.381509	pass
Cham	Lahu	0.748	0.013	Onge	0.132	0.021	Baniyas	0.12	0.012	0.65476	pass
Cham	Lahu	0.748	0.013	Onge	0.126	0.021	Dhobi	0.126	0.012	0.627132	pass
Cham	Lahu	0.751	0.014	Onge	0.156	0.019	Gujjar	0.093	0.009	0.398931	pass
Cham	Lahu	0.747	0.014	Onge	0.158	0.019	Yadav Rajasthan	0.095	0.009	0.42594	pass
Cham	Lahu	0.751	0.014	Onge	0.133	0.021	Coorghi	0.117	0.011	0.560125	pass
Cham	Lahu	0.751	0.014	Onge	0.141	0.02	Havik	0.108	0.01	0.581503	pass
Cham	Lahu	0.747	0.014	Onge	0.106	0.023	Scheduled Caste Karnataka	0.147	0.015	0.654834	pass
Cham	Lahu	0.749	0.014	Onge	0.109	0.022	Yerukali	0.142	0.014	0.63868	pass
Ede	Atayal	0.645	0.015	Onge	0.278	0.027	Vysya	0.076	0.017	0.00718164	fail
Ede	Atayal	0.645	0.015	Onge	0.304	0.021	Kamboj	0.051	0.01	0.00722606	fail
Ede	Atayal	0.649	0.016	Onge	0.228	0.037	Pulliyar	0.123	0.027	0.0183639	fail
Ede	Atayal	0.642	0.015	Onge	0.291	0.024	Agarwal	0.067	0.014	0.00979848	fail
Ede	Atayal	0.642	0.015	Onge	0.308	0.021	Sikh Jatt2	0.05	0.01	0.00367538	fail
Ede	Atayal	0.647	0.015	Onge	0.216	0.039	Palliyar	0.136	0.029	0.0199757	fail
Ede	Atayal	0.636	0.015	Onge	0.309	0.021	Burusho	0.056	0.011	0.00592098	fail
Ede	Atayal	0.645	0.015	Onge	0.277	0.027	Kallar	0.078	0.017	0.00941812	fail
Ede	Atayal	0.644	0.015	Onge	0.292	0.024	Brahmin Vaidik	0.064	0.013	0.00846942	fail
Ede	Atayal	0.642	0.015	Onge	0.309	0.021	Pathan	0.049	0.01	0.00327427	fail
Ede	Atayal	0.645	0.015	Onge	0.256	0.031	Kumhar	0.099	0.022	0.00987346	fail
Ede	Atayal	0.649	0.016	Onge	0.306	0.021	Makrani	0.045	0.009	0.00512449	fail
Ede	Atayal	0.646	0.015	Onge	0.308	0.021	Brahui	0.045	0.009	0.00327364	fail
Ede	Atayal	0.642	0.015	Onge	0.311	0.021	Kalash	0.047	0.01	0.00391075	fail
Ede	Atayal	0.644	0.015	Onge	0.304	0.022	Sindhi Pakistan	0.052	0.011	0.00485172	fail
Ede	Atayal	0.642	0.015	Onge	0.301	0.022	Brahmin Tiwari	0.057	0.012	0.00604534	fail
Ede	Atayal	0.643	0.015	Onge	0.236	0.036	Ulladan	0.121	0.027	0.0106638	fail
Ede	Atayal	0.643	0.015	Onge	0.265	0.029	Mala	0.092	0.02	0.0112809	fail
Ede	Atayal	0.646	0.015	Onge	0.308	0.021	Balochi	0.046	0.009	0.00317358	fail
Ede	Atayal	0.644	0.015	Onge	0.261	0.03	Arunthatiar	0.095	0.02	0.011655	fail
Ede	Atayal	0.644	0.015	Onge	0.289	0.025	Panta Kapu	0.067	0.015	0.00525422	fail
Ede	Atayal	0.641	0.015	Onge	0.285	0.025	Lodhi	0.073	0.016	0.0101641	fail
Ede	Atayal	0.643	0.015	Onge	0.3	0.022	Gujarati1	0.057	0.012	0.0070427	fail
Ede	Atayal	0.645	0.015	Onge	0.263	0.03	Chakkiliyan	0.093	0.02	0.0110699	fail
Ede	Atayal	0.647	0.016	Onge	0.274	0.028	Nadar	0.079	0.017	0.0106697	fail
Ede	Atayal	0.642	0.015	Onge	0.301	0.022	Bhumihar	0.057	0.012	0.00608171	fail
Ede	Atayal	0.643	0.015	Onge	0.293	0.024	Brahmin Catholic Goa	0.064	0.013	0.00859019	fail
Ede	Atayal	0.645	0.015	Onge	0.28	0.026	Yadav Pondicherry	0.076	0.016	0.0107531	fail
Ede	Atayal	0.642	0.015	Onge	0.29	0.024	Punjabi	0.068	0.014	0.0116852	fail
Ede	Atayal	0.643	0.015	Onge	0.272	0.028	Bhil	0.085	0.018	0.0133953	fail
Ede	Atayal	0.646	0.015	Onge	0.259	0.03	Adi Dravider	0.094	0.02	0.0127903	fail
Ede	Atayal	0.641	0.015	Onge	0.286	0.025	Hakki Pikki	0.073	0.015	0.0122466	fail
Ede	Atayal	0.645	0.015	Onge	0.292	0.024	Jew Cochin1	0.063	0.013	0.00993663	fail
Ede	Atayal	0.643	0.015	Onge	0.283	0.025	Narikuruvar	0.074	0.016	0.0130379	fail
Ede	Atayal	0.643	0.015	Onge	0.292	0.024	Patel	0.065	0.014	0.00810648	fail
Ede	Atayal	0.641	0.015	Onge	0.286	0.025	Sikh Jatt1	0.073	0.016	0.0092657	fail
Ede	Atayal	0.644	0.015	Onge	0.283	0.025	Malaikuarvar	0.072	0.015	0.0105786	fail
Ede	Atayal	0.644	0.015	Onge	0.28	0.027	Naidu	0.076	0.016	0.00786378	fail
Ede	Atayal	0.644	0.015	Onge	0.281	0.026	Reddy Telangana	0.074	0.016	0.012243	fail
Ede	Atayal	0.645	0.015	Onge	0.234	0.036	Irula	0.121	0.027	0.013322	fail
Ede	Atayal	0.647	0.015	Onge	0.255	0.031	Jew Cochin2	0.098	0.021	0.0166521	fail
Ede	Atayal	0.643	0.015	Onge	0.291	0.024	Gujarati2	0.066	0.014	0.00795044	fail
Ede	Atayal	0.643	0.015	Onge	0.294	0.023	Brahmin Catholic Kumta	0.063	0.013	0.00981804	fail
Ede	Atayal	0.643	0.015	Onge	0.289	0.024	Chaurasia	0.068	0.014	0.0107225	fail
Ede	Atayal	0.645	0.015	Onge	0.289	0.024	Oswal Jain	0.066	0.014	0.0140288	fail
Ede	Atayal	0.644	0.015	Onge	0.275	0.027	Hallaki	0.081	0.017	0.0102295	fail
Ede	Atayal	0.646	0.015	Onge	0.279	0.026	Muslim Karnataka	0.074	0.015	0.0182113	fail
Ede	Atayal	0.643	0.015	Onge	0.288	0.024	Baniyas	0.069	0.014	0.0145116	fail
Ede	Atayal	0.642	0.015	Onge	0.287	0.025	Dhobi	0.071	0.015	0.0108797	fail
Ede	Atayal	0.645	0.015	Onge	0.303	0.022	Gujjar	0.052	0.011	0.00731904	fail
Ede	Atayal	0.643	0.015	Onge	0.303	0.022	Yadav Rajasthan	0.055	0.011	0.0074219	fail
Ede	Atayal	0.644	0.015	Onge	0.29	0.024	Coorghi	0.066	0.014	0.00862747	fail
Ede	Atayal	0.644	0.015	Onge	0.294	0.023	Havik	0.062	0.013	0.0109725	fail
Ede	Atayal	0.642	0.015	Onge	0.274	0.027	Scheduled Caste Karnataka	0.084	0.018	0.0134132	fail
Ede	Atayal	0.643	0.015	Onge	0.278	0.027	Yerukali	0.08	0.017	0.0108677	fail
Ede	Dai	0.668	0.013	Onge	0.256	0.022	Vysya	0.076	0.013	0.258009	pass
Ede	Dai	0.667	0.013	Onge	0.283	0.018	Kamboj	0.05	0.009	0.212945	pass
Ede	Dai	0.671	0.013	Onge	0.212	0.029	Pulliyar	0.118	0.021	0.552246	pass
Ede	Dai	0.665	0.013	Onge	0.269	0.02	Agarwal	0.066	0.011	0.311528	pass
Ede	Dai	0.664	0.013	Onge	0.286	0.017	Sikh Jatt2	0.05	0.008	0.135718	pass
Ede	Dai	0.669	0.013	Onge	0.202	0.03	Palliyar	0.129	0.023	0.519955	pass
Ede	Dai	0.658	0.013	Onge	0.287	0.017	Burusho	0.055	0.009	0.195056	pass
Ede	Dai	0.668	0.013	Onge	0.255	0.022	Kallar	0.077	0.014	0.321749	pass
Ede	Dai	0.667	0.013	Onge	0.271	0.02	Brahmin Vaidik	0.063	0.011	0.284462	pass
Ede	Dai	0.665	0.013	Onge	0.286	0.018	Pathan	0.049	0.008	0.115398	pass
Ede	Dai	0.668	0.013	Onge	0.233	0.025	Kumhar	0.099	0.017	0.418974	pass
Ede	Dai	0.672	0.014	Onge	0.284	0.018	Makrani	0.044	0.008	0.128971	pass
Ede	Dai	0.67	0.013	Onge	0.286	0.018	Brahui	0.045	0.008	0.0932774	pass
Ede	Dai	0.665	0.013	Onge	0.288	0.017	Kalash	0.047	0.008	0.16275	pass
Ede	Dai	0.667	0.013	Onge	0.282	0.018	Sindhi Pakistan	0.051	0.009	0.151702	pass
Ede	Dai	0.665	0.013	Onge	0.279	0.018	Brahmin Tiwari	0.057	0.01	0.2016	pass
Ede	Dai	0.666	0.013	Onge	0.216	0.029	Ulladan	0.118	0.022	0.428869	pass
Ede	Dai	0.666	0.013	Onge	0.244	0.024	Mala	0.091	0.016	0.41124	pass
Ede	Dai	0.669	0.013	Onge	0.286	0.018	Balochi	0.045	0.008	0.0940702	pass
Ede	Dai	0.667	0.013	Onge	0.241	0.024	Arunthatiar	0.093	0.016	0.405555	pass
Ede	Dai	0.668	0.013	Onge	0.266	0.021	Panta Kapu	0.067	0.012	0.245012	pass
Ede	Dai	0.664	0.013	Onge	0.263	0.021	Lodhi	0.073	0.013	0.35264	pass
Ede	Dai	0.665	0.013	Onge	0.278	0.019	Gujarati1	0.057	0.01	0.239341	pass
Ede	Dai	0.667	0.013	Onge	0.241	0.024	Chakkiliyan	0.092	0.016	0.40027	pass
Ede	Dai	0.67	0.013	Onge	0.253	0.023	Nadar	0.078	0.014	0.386515	pass
Ede	Dai	0.664	0.013	Onge	0.279	0.018	Bhumihar	0.056	0.01	0.222601	pass
Ede	Dai	0.665	0.013	Onge	0.271	0.02	Brahmin Catholic Goa	0.063	0.011	0.30368	pass
Ede	Dai	0.668	0.013	Onge	0.258	0.022	Yadav Pondicherry	0.074	0.013	0.386346	pass
Ede	Dai	0.665	0.013	Onge	0.268	0.02	Punjabi	0.067	0.012	0.37856	pass
Ede	Dai	0.665	0.013	Onge	0.253	0.022	Bhil	0.082	0.014	0.436621	pass
Ede	Dai	0.668	0.013	Onge	0.24	0.024	Adi Dravider	0.091	0.016	0.385973	pass
Ede	Dai	0.664	0.013	Onge	0.264	0.02	Hakki Pikki	0.071	0.012	0.411125	pass
Ede	Dai	0.667	0.013	Onge	0.271	0.02	Jew Cochin1	0.061	0.011	0.30764	pass
Ede	Dai	0.665	0.013	Onge	0.263	0.021	Narikuruvar	0.072	0.013	0.382471	pass
Ede	Dai	0.666	0.013	Onge	0.269	0.02	Patel	0.065	0.011	0.297563	pass
Ede	Dai	0.664	0.013	Onge	0.264	0.021	Sikh Jatt1	0.073	0.013	0.379754	pass
Ede	Dai	0.666	0.013	Onge	0.263	0.021	Malaikuarvar	0.071	0.012	0.353598	pass
Ede	Dai	0.667	0.013	Onge	0.258	0.022	Naidu	0.075	0.013	0.313775	pass
Ede	Dai	0.667	0.013	Onge	0.26	0.021	Reddy Telangana	0.073	0.013	0.378291	pass
Ede	Dai	0.667	0.013	Onge	0.216	0.029	Irula	0.117	0.021	0.417896	pass
Ede	Dai	0.67	0.013	Onge	0.235	0.025	Jew Cochin2	0.095	0.017	0.509954	pass
Ede	Dai	0.666	0.013	Onge	0.269	0.02	Gujarati2	0.065	0.011	0.303031	pass
Ede	Dai	0.666	0.013	Onge	0.272	0.019	Brahmin Catholic Kumta	0.062	0.011	0.33188	pass
Ede	Dai	0.666	0.013	Onge	0.268	0.02	Chaurasia	0.066	0.012	0.368833	pass
Ede	Dai	0.667	0.013	Onge	0.269	0.02	Oswal Jain	0.065	0.011	0.421673	pass
Ede	Dai	0.667	0.013	Onge	0.255	0.022	Hallaki	0.079	0.014	0.394476	pass
Ede	Dai	0.669	0.013	Onge	0.26	0.021	Muslim Karnataka	0.071	0.012	0.453968	pass
Ede	Dai	0.666	0.013	Onge	0.267	0.02	Baniyas	0.067	0.012	0.449189	pass
Ede	Dai	0.665	0.013	Onge	0.265	0.021	Dhobi	0.071	0.012	0.39786	pass
Ede	Dai	0.667	0.013	Onge	0.281	0.018	Gujjar	0.052	0.009	0.298482	pass
Ede	Dai	0.665	0.013	Onge	0.281	0.018	Yadav Rajasthan	0.054	0.009	0.269714	pass
Ede	Dai	0.667	0.013	Onge	0.268	0.02	Coorghi	0.065	0.012	0.337447	pass
Ede	Dai	0.667	0.013	Onge	0.272	0.019	Havik	0.061	0.01	0.339462	pass
Ede	Dai	0.665	0.013	Onge	0.253	0.022	Scheduled Caste Karnataka	0.082	0.014	0.388078	pass
Ede	Dai	0.666	0.013	Onge	0.256	0.022	Yerukali	0.078	0.014	0.360959	pass
Ede	Lahu	0.667	0.014	Onge	0.249	0.024	Vysya	0.083	0.014	0.328468	pass
Ede	Lahu	0.666	0.014	Onge	0.279	0.02	Kamboj	0.055	0.009	0.248445	pass
Ede	Lahu	0.67	0.014	Onge	0.2	0.031	Pulliyar	0.131	0.022	0.586328	pass
Ede	Lahu	0.664	0.014	Onge	0.264	0.022	Agarwal	0.073	0.012	0.351626	pass
Ede	Lahu	0.663	0.014	Onge	0.282	0.019	Sikh Jatt2	0.055	0.009	0.160176	pass
Ede	Lahu	0.668	0.014	Onge	0.188	0.033	Palliyar	0.144	0.024	0.57733	pass
Ede	Lahu	0.656	0.014	Onge	0.284	0.019	Burusho	0.06	0.01	0.210796	pass
Ede	Lahu	0.667	0.014	Onge	0.248	0.024	Kallar	0.085	0.015	0.363453	pass
Ede	Lahu	0.666	0.014	Onge	0.265	0.021	Brahmin Vaidik	0.069	0.012	0.308477	pass
Ede	Lahu	0.664	0.014	Onge	0.282	0.019	Pathan	0.054	0.009	0.139716	pass
Ede	Lahu	0.667	0.014	Onge	0.224	0.028	Kumhar	0.109	0.019	0.40402	pass
Ede	Lahu	0.671	0.014	Onge	0.28	0.019	Makrani	0.048	0.008	0.158577	pass
Ede	Lahu	0.669	0.014	Onge	0.282	0.019	Brahui	0.049	0.008	0.126003	pass
Ede	Lahu	0.663	0.014	Onge	0.285	0.019	Kalash	0.052	0.009	0.174754	pass
Ede	Lahu	0.666	0.014	Onge	0.278	0.02	Sindhi Pakistan	0.057	0.009	0.187852	pass
Ede	Lahu	0.663	0.014	Onge	0.274	0.02	Brahmin Tiwari	0.063	0.01	0.22481	pass
Ede	Lahu	0.664	0.014	Onge	0.204	0.031	Ulladan	0.132	0.023	0.45064	pass
Ede	Lahu	0.664	0.014	Onge	0.236	0.026	Mala	0.1	0.017	0.452721	pass
Ede	Lahu	0.668	0.014	Onge	0.283	0.019	Balochi	0.049	0.008	0.121095	pass
Ede	Lahu	0.666	0.014	Onge	0.231	0.027	Arunthatiar	0.103	0.018	0.449976	pass
Ede	Lahu	0.667	0.014	Onge	0.26	0.023	Panta Kapu	0.073	0.013	0.275642	pass
Ede	Lahu	0.663	0.014	Onge	0.257	0.023	Lodhi	0.081	0.014	0.395452	pass
Ede	Lahu	0.664	0.014	Onge	0.273	0.02	Gujarati1	0.063	0.011	0.259891	pass
Ede	Lahu	0.666	0.014	Onge	0.232	0.026	Chakkiliyan	0.101	0.017	0.424908	pass
Ede	Lahu	0.668	0.014	Onge	0.246	0.024	Nadar	0.086	0.015	0.410702	pass
Ede	Lahu	0.663	0.014	Onge	0.275	0.02	Bhumihar	0.062	0.01	0.239799	pass
Ede	Lahu	0.664	0.014	Onge	0.266	0.021	Brahmin Catholic Goa	0.07	0.012	0.324628	pass
Ede	Lahu	0.666	0.014	Onge	0.251	0.024	Yadav Pondicherry	0.082	0.014	0.4205	pass
Ede	Lahu	0.663	0.014	Onge	0.263	0.022	Punjabi	0.074	0.012	0.385469	pass
Ede	Lahu	0.664	0.014	Onge	0.244	0.024	Bhil	0.091	0.016	0.471527	pass
Ede	Lahu	0.667	0.014	Onge	0.232	0.026	Adi Dravider	0.101	0.017	0.440861	pass
Ede	Lahu	0.662	0.014	Onge	0.259	0.022	Hakki Pikki	0.079	0.013	0.431561	pass
Ede	Lahu	0.667	0.014	Onge	0.265	0.021	Jew Cochin1	0.068	0.012	0.341532	pass
Ede	Lahu	0.664	0.014	Onge	0.257	0.023	Narikuruvar	0.079	0.013	0.456997	pass
Ede	Lahu	0.665	0.014	Onge	0.263	0.022	Patel	0.072	0.012	0.360864	pass
Ede	Lahu	0.662	0.014	Onge	0.258	0.023	Sikh Jatt1	0.08	0.014	0.394102	pass
Ede	Lahu	0.665	0.014	Onge	0.257	0.023	Malaikuarvar	0.078	0.013	0.412407	pass
Ede	Lahu	0.666	0.014	Onge	0.251	0.023	Naidu	0.083	0.014	0.341406	pass
Ede	Lahu	0.666	0.014	Onge	0.254	0.023	Reddy Telangana	0.08	0.014	0.442047	pass
Ede	Lahu	0.666	0.014	Onge	0.204	0.031	Irula	0.13	0.023	0.498347	pass
Ede	Lahu	0.668	0.014	Onge	0.227	0.027	Jew Cochin2	0.104	0.018	0.52051	pass
Ede	Lahu	0.665	0.014	Onge	0.263	0.022	Gujarati2	0.072	0.012	0.355275	pass
Ede	Lahu	0.665	0.014	Onge	0.267	0.021	Brahmin Catholic Kumta	0.068	0.012	0.35538	pass
Ede	Lahu	0.665	0.014	Onge	0.262	0.022	Chaurasia	0.073	0.012	0.403633	pass
Ede	Lahu	0.666	0.014	Onge	0.262	0.022	Oswal Jain	0.072	0.012	0.413604	pass
Ede	Lahu	0.665	0.014	Onge	0.247	0.024	Hallaki	0.088	0.015	0.442183	pass
Ede	Lahu	0.667	0.014	Onge	0.254	0.023	Muslim Karnataka	0.078	0.013	0.494397	pass
Ede	Lahu	0.664	0.014	Onge	0.261	0.022	Baniyas	0.074	0.013	0.472067	pass
Ede	Lahu	0.663	0.014	Onge	0.258	0.023	Dhobi	0.079	0.013	0.418056	pass
Ede	Lahu	0.666	0.014	Onge	0.276	0.02	Gujjar	0.057	0.01	0.28339	pass
Ede	Lahu	0.664	0.014	Onge	0.277	0.02	Yadav Rajasthan	0.06	0.01	0.279674	pass
Ede	Lahu	0.666	0.014	Onge	0.262	0.022	Coorghi	0.072	0.012	0.347107	pass
Ede	Lahu	0.666	0.014	Onge	0.267	0.021	Havik	0.067	0.011	0.390496	pass
Ede	Lahu	0.664	0.014	Onge	0.246	0.024	Scheduled Caste Karnataka	0.09	0.016	0.458597	pass
Ede	Lahu	0.664	0.014	Onge	0.25	0.024	Yerukali	0.086	0.015	0.397769	pass
Giarai	Atayal	0.666	0.016	Onge	0.26	0.028	Vysya	0.074	0.017	0.00466435	fail
Giarai	Atayal	0.667	0.015	Onge	0.282	0.022	Kamboj	0.052	0.011	0.00709932	fail
Giarai	Atayal	0.671	0.016	Onge	0.207	0.038	Pulliyar	0.122	0.028	0.0124541	fail
Giarai	Atayal	0.664	0.015	Onge	0.269	0.025	Agarwal	0.067	0.014	0.00818491	fail
Giarai	Atayal	0.664	0.015	Onge	0.285	0.021	Sikh Jatt2	0.051	0.01	0.00456089	fail
Giarai	Atayal	0.669	0.016	Onge	0.2	0.041	Palliyar	0.132	0.03	0.0108592	fail
Giarai	Atayal	0.657	0.015	Onge	0.286	0.021	Burusho	0.057	0.012	0.00633066	fail
Giarai	Atayal	0.666	0.015	Onge	0.258	0.028	Kallar	0.076	0.017	0.00564515	fail
Giarai	Atayal	0.666	0.015	Onge	0.27	0.024	Brahmin Vaidik	0.064	0.013	0.00775288	fail
Giarai	Atayal	0.664	0.015	Onge	0.286	0.021	Pathan	0.05	0.01	0.00382993	fail
Giarai	Atayal	0.666	0.016	Onge	0.238	0.032	Kumhar	0.095	0.022	0.0055114	fail
Giarai	Atayal	0.671	0.016	Onge	0.283	0.022	Makrani	0.045	0.009	0.00503182	fail
Giarai	Atayal	0.668	0.016	Onge	0.286	0.022	Brahui	0.046	0.01	0.00358938	fail
Giarai	Atayal	0.664	0.015	Onge	0.288	0.021	Kalash	0.048	0.01	0.00440217	fail
Giarai	Atayal	0.666	0.015	Onge	0.281	0.022	Sindhi Pakistan	0.053	0.011	0.00517137	fail
Giarai	Atayal	0.664	0.015	Onge	0.277	0.023	Brahmin Tiwari	0.059	0.012	0.00690462	fail
Giarai	Atayal	0.664	0.016	Onge	0.219	0.039	Ulladan	0.116	0.029	0.00489658	fail
Giarai	Atayal	0.665	0.015	Onge	0.244	0.03	Mala	0.091	0.02	0.00835637	fail
Giarai	Atayal	0.668	0.015	Onge	0.286	0.021	Balochi	0.046	0.01	0.00386598	fail
Giarai	Atayal	0.665	0.015	Onge	0.241	0.031	Arunthatiar	0.093	0.021	0.00768601	fail
Giarai	Atayal	0.666	0.016	Onge	0.269	0.026	Panta Kapu	0.066	0.015	0.00387865	fail
Giarai	Atayal	0.663	0.015	Onge	0.263	0.026	Lodhi	0.074	0.016	0.00907885	fail
Giarai	Atayal	0.665	0.015	Onge	0.278	0.023	Gujarati1	0.058	0.012	0.00701699	fail
Giarai	Atayal	0.666	0.015	Onge	0.242	0.031	Chakkiliyan	0.091	0.021	0.00751091	fail
Giarai	Atayal	0.668	0.016	Onge	0.255	0.028	Nadar	0.077	0.017	0.00664064	fail
Giarai	Atayal	0.664	0.015	Onge	0.277	0.023	Bhumihar	0.059	0.012	0.00750413	fail
Giarai	Atayal	0.665	0.015	Onge	0.27	0.024	Brahmin Catholic Goa	0.065	0.014	0.00802845	fail
Giarai	Atayal	0.666	0.015	Onge	0.259	0.027	Yadav Pondicherry	0.074	0.017	0.00783082	fail
Giarai	Atayal	0.664	0.015	Onge	0.267	0.025	Punjabi	0.069	0.014	0.0114923	fail
Giarai	Atayal	0.665	0.015	Onge	0.251	0.028	Bhil	0.084	0.018	0.0108808	fail
Giarai	Atayal	0.667	0.016	Onge	0.241	0.031	Adi Dravider	0.092	0.021	0.00800529	fail
Giarai	Atayal	0.663	0.015	Onge	0.264	0.026	Hakki Pikki	0.073	0.016	0.0105644	fail
Giarai	Atayal	0.667	0.015	Onge	0.271	0.024	Jew Cochin1	0.063	0.013	0.00935208	fail
Giarai	Atayal	0.665	0.015	Onge	0.262	0.026	Narikuruvar	0.074	0.016	0.0115889	fail
Giarai	Atayal	0.664	0.015	Onge	0.27	0.025	Patel	0.066	0.014	0.00725158	fail
Giarai	Atayal	0.663	0.015	Onge	0.264	0.026	Sikh Jatt1	0.073	0.016	0.00900218	fail
Giarai	Atayal	0.666	0.015	Onge	0.263	0.026	Malaikuarvar	0.071	0.016	0.00932326	fail
Giarai	Atayal	0.665	0.015	Onge	0.261	0.027	Naidu	0.074	0.017	0.00546954	fail
Giarai	Atayal	0.666	0.015	Onge	0.26	0.026	Reddy Telangana	0.074	0.016	0.0100565	fail
Giarai	Atayal	0.666	0.016	Onge	0.218	0.038	Irula	0.116	0.028	0.00685136	fail
Giarai	Atayal	0.668	0.016	Onge	0.238	0.032	Jew Cochin2	0.095	0.021	0.00874331	fail
Giarai	Atayal	0.665	0.015	Onge	0.269	0.025	Gujarati2	0.066	0.014	0.00727386	fail
Giarai	Atayal	0.665	0.015	Onge	0.271	0.024	Brahmin Catholic Kumta	0.063	0.013	0.00903771	fail
Giarai	Atayal	0.665	0.015	Onge	0.266	0.025	Chaurasia	0.068	0.014	0.0114237	fail
Giarai	Atayal	0.666	0.015	Onge	0.268	0.025	Oswal Jain	0.066	0.014	0.0111456	fail
Giarai	Atayal	0.666	0.015	Onge	0.254	0.028	Hallaki	0.08	0.018	0.00859724	fail
Giarai	Atayal	0.668	0.015	Onge	0.258	0.026	Muslim Karnataka	0.074	0.016	0.0128304	fail
Giarai	Atayal	0.666	0.015	Onge	0.264	0.025	Baniyas	0.07	0.015	0.0154753	fail
Giarai	Atayal	0.665	0.015	Onge	0.263	0.026	Dhobi	0.072	0.015	0.0119528	fail
Giarai	Atayal	0.666	0.015	Onge	0.281	0.023	Gujjar	0.053	0.011	0.00570386	fail
Giarai	Atayal	0.664	0.015	Onge	0.281	0.022	Yadav Rajasthan	0.055	0.011	0.00718828	fail
Giarai	Atayal	0.666	0.015	Onge	0.269	0.025	Coorghi	0.065	0.014	0.00653635	fail
Giarai	Atayal	0.667	0.015	Onge	0.271	0.024	Havik	0.062	0.013	0.01108	fail
Giarai	Atayal	0.663	0.015	Onge	0.254	0.028	Scheduled Caste Karnataka	0.082	0.018	0.0100519	fail
Giarai	Atayal	0.664	0.015	Onge	0.258	0.028	Yerukali	0.078	0.017	0.00710165	fail
Giarai	Dai	0.689	0.013	Onge	0.239	0.022	Vysya	0.072	0.014	0.221907	pass
Giarai	Dai	0.689	0.013	Onge	0.261	0.018	Kamboj	0.049	0.009	0.272662	pass
Giarai	Dai	0.692	0.013	Onge	0.193	0.029	Pulliyar	0.115	0.021	0.459437	pass
Giarai	Dai	0.687	0.013	Onge	0.249	0.02	Agarwal	0.064	0.011	0.32672	pass
Giarai	Dai	0.687	0.013	Onge	0.264	0.018	Sikh Jatt2	0.049	0.009	0.21715	pass
Giarai	Dai	0.69	0.013	Onge	0.187	0.031	Palliyar	0.123	0.023	0.354469	pass
Giarai	Dai	0.68	0.013	Onge	0.266	0.018	Burusho	0.054	0.01	0.263868	pass
Giarai	Dai	0.689	0.013	Onge	0.237	0.022	Kallar	0.074	0.014	0.256437	pass
Giarai	Dai	0.688	0.013	Onge	0.25	0.02	Brahmin Vaidik	0.062	0.011	0.333889	pass
Giarai	Dai	0.686	0.013	Onge	0.266	0.018	Pathan	0.048	0.008	0.188189	pass
Giarai	Dai	0.689	0.013	Onge	0.217	0.025	Kumhar	0.094	0.018	0.300213	pass
Giarai	Dai	0.694	0.014	Onge	0.264	0.018	Makrani	0.043	0.008	0.166427	pass
Giarai	Dai	0.691	0.013	Onge	0.265	0.018	Brahui	0.044	0.008	0.151068	pass
Giarai	Dai	0.687	0.013	Onge	0.267	0.017	Kalash	0.046	0.008	0.225132	pass
Giarai	Dai	0.688	0.013	Onge	0.261	0.018	Sindhi Pakistan	0.05	0.009	0.213227	pass
Giarai	Dai	0.687	0.013	Onge	0.257	0.019	Brahmin Tiwari	0.056	0.01	0.292509	pass
Giarai	Dai	0.687	0.013	Onge	0.2	0.03	Ulladan	0.113	0.023	0.250903	pass
Giarai	Dai	0.687	0.013	Onge	0.225	0.024	Mala	0.088	0.016	0.389831	pass
Giarai	Dai	0.69	0.013	Onge	0.266	0.018	Balochi	0.044	0.008	0.157973	pass
Giarai	Dai	0.688	0.013	Onge	0.222	0.025	Arunthatiar	0.09	0.017	0.337741	pass
Giarai	Dai	0.689	0.013	Onge	0.247	0.021	Panta Kapu	0.065	0.012	0.236256	pass
Giarai	Dai	0.686	0.013	Onge	0.242	0.021	Lodhi	0.072	0.013	0.390582	pass
Giarai	Dai	0.687	0.013	Onge	0.257	0.019	Gujarati1	0.056	0.01	0.302582	pass
Giarai	Dai	0.689	0.013	Onge	0.222	0.024	Chakkiliyan	0.089	0.016	0.341918	pass
Giarai	Dai	0.69	0.013	Onge	0.235	0.023	Nadar	0.075	0.014	0.296545	pass
Giarai	Dai	0.687	0.013	Onge	0.257	0.019	Bhumihar	0.056	0.01	0.325966	pass
Giarai	Dai	0.687	0.013	Onge	0.251	0.02	Brahmin Catholic Goa	0.062	0.011	0.340854	pass
Giarai	Dai	0.689	0.013	Onge	0.239	0.022	Yadav Pondicherry	0.072	0.013	0.354107	pass
Giarai	Dai	0.687	0.013	Onge	0.247	0.02	Punjabi	0.066	0.012	0.426393	pass
Giarai	Dai	0.687	0.013	Onge	0.232	0.022	Bhil	0.081	0.015	0.428108	pass
Giarai	Dai	0.689	0.013	Onge	0.223	0.025	Adi Dravider	0.088	0.017	0.299624	pass
Giarai	Dai	0.686	0.013	Onge	0.244	0.021	Hakki Pikki	0.07	0.013	0.422295	pass
Giarai	Dai	0.689	0.013	Onge	0.251	0.02	Jew Cochin1	0.06	0.011	0.348932	pass
Giarai	Dai	0.687	0.013	Onge	0.243	0.021	Narikuruvar	0.07	0.013	0.384576	pass
Giarai	Dai	0.688	0.013	Onge	0.249	0.02	Patel	0.063	0.012	0.326297	pass
Giarai	Dai	0.686	0.013	Onge	0.243	0.021	Sikh Jatt1	0.071	0.013	0.431274	pass
Giarai	Dai	0.688	0.013	Onge	0.244	0.021	Malaikuarvar	0.069	0.012	0.363684	pass
Giarai	Dai	0.687	0.013	Onge	0.241	0.022	Naidu	0.072	0.013	0.275836	pass
Giarai	Dai	0.689	0.013	Onge	0.241	0.021	Reddy Telangana	0.071	0.013	0.385013	pass
Giarai	Dai	0.688	0.013	Onge	0.202	0.029	Irula	0.11	0.022	0.279725	pass
Giarai	Dai	0.691	0.013	Onge	0.218	0.025	Jew Cochin2	0.091	0.017	0.346291	pass
Giarai	Dai	0.688	0.013	Onge	0.249	0.02	Gujarati2	0.064	0.012	0.333233	pass
Giarai	Dai	0.688	0.013	Onge	0.251	0.02	Brahmin Catholic Kumta	0.061	0.011	0.374543	pass
Giarai	Dai	0.688	0.013	Onge	0.246	0.02	Chaurasia	0.066	0.012	0.440217	pass
Giarai	Dai	0.689	0.013	Onge	0.248	0.02	Oswal Jain	0.063	0.011	0.404752	pass
Giarai	Dai	0.688	0.013	Onge	0.234	0.022	Hallaki	0.077	0.014	0.400176	pass
Giarai	Dai	0.691	0.013	Onge	0.24	0.021	Muslim Karnataka	0.069	0.012	0.379263	pass
Giarai	Dai	0.689	0.013	Onge	0.244	0.02	Baniyas	0.067	0.012	0.528471	pass
Giarai	Dai	0.688	0.013	Onge	0.242	0.021	Dhobi	0.07	0.012	0.487426	pass
Giarai	Dai	0.689	0.013	Onge	0.26	0.018	Gujjar	0.051	0.009	0.29992	pass
Giarai	Dai	0.687	0.013	Onge	0.261	0.018	Yadav Rajasthan	0.052	0.009	0.313826	pass
Giarai	Dai	0.689	0.013	Onge	0.247	0.021	Coorghi	0.064	0.012	0.332948	pass
Giarai	Dai	0.689	0.013	Onge	0.251	0.02	Havik	0.06	0.011	0.416241	pass
Giarai	Dai	0.686	0.013	Onge	0.235	0.022	Scheduled Caste Karnataka	0.079	0.015	0.368485	pass
Giarai	Dai	0.687	0.013	Onge	0.238	0.022	Yerukali	0.075	0.014	0.292814	pass
Giarai	Lahu	0.691	0.014	Onge	0.227	0.024	Vysya	0.082	0.015	0.210337	pass
Giarai	Lahu	0.69	0.014	Onge	0.253	0.02	Kamboj	0.056	0.009	0.228531	pass
Giarai	Lahu	0.694	0.014	Onge	0.176	0.032	Pulliyar	0.13	0.023	0.408231	pass
Giarai	Lahu	0.688	0.014	Onge	0.239	0.022	Agarwal	0.073	0.012	0.279525	pass
Giarai	Lahu	0.687	0.014	Onge	0.257	0.019	Sikh Jatt2	0.056	0.009	0.178865	pass
Giarai	Lahu	0.693	0.014	Onge	0.165	0.034	Palliyar	0.142	0.025	0.34892	pass
Giarai	Lahu	0.68	0.013	Onge	0.259	0.019	Burusho	0.061	0.01	0.20554	pass
Giarai	Lahu	0.691	0.014	Onge	0.226	0.024	Kallar	0.084	0.015	0.217487	pass
Giarai	Lahu	0.69	0.014	Onge	0.241	0.021	Brahmin Vaidik	0.07	0.012	0.265782	pass
Giarai	Lahu	0.687	0.014	Onge	0.258	0.019	Pathan	0.055	0.009	0.151902	pass
Giarai	Lahu	0.692	0.014	Onge	0.203	0.028	Kumhar	0.106	0.019	0.221255	pass
Giarai	Lahu	0.695	0.014	Onge	0.257	0.019	Makrani	0.048	0.008	0.138746	pass
Giarai	Lahu	0.692	0.014	Onge	0.258	0.019	Brahui	0.05	0.008	0.129112	pass
Giarai	Lahu	0.687	0.014	Onge	0.26	0.019	Kalash	0.052	0.009	0.176846	pass
Giarai	Lahu	0.69	0.014	Onge	0.253	0.02	Sindhi Pakistan	0.057	0.01	0.17934	pass
Giarai	Lahu	0.688	0.014	Onge	0.248	0.02	Brahmin Tiwari	0.064	0.011	0.241412	pass
Giarai	Lahu	0.689	0.014	Onge	0.182	0.033	Ulladan	0.13	0.025	0.215966	pass
Giarai	Lahu	0.689	0.014	Onge	0.212	0.026	Mala	0.1	0.017	0.335378	pass
Giarai	Lahu	0.691	0.014	Onge	0.259	0.019	Balochi	0.05	0.008	0.129854	pass
Giarai	Lahu	0.69	0.014	Onge	0.208	0.027	Arunthatiar	0.102	0.018	0.296512	pass
Giarai	Lahu	0.69	0.014	Onge	0.237	0.023	Panta Kapu	0.072	0.013	0.185185	pass
Giarai	Lahu	0.687	0.014	Onge	0.232	0.023	Lodhi	0.081	0.014	0.335881	pass
Giarai	Lahu	0.689	0.014	Onge	0.248	0.02	Gujarati1	0.063	0.011	0.243785	pass
Giarai	Lahu	0.691	0.014	Onge	0.209	0.027	Chakkiliyan	0.1	0.018	0.279545	pass
Giarai	Lahu	0.692	0.014	Onge	0.223	0.025	Nadar	0.085	0.015	0.24245	pass
Giarai	Lahu	0.688	0.014	Onge	0.248	0.02	Bhumihar	0.064	0.011	0.263185	pass
Giarai	Lahu	0.689	0.014	Onge	0.241	0.021	Brahmin Catholic Goa	0.071	0.012	0.275111	pass
Giarai	Lahu	0.691	0.014	Onge	0.228	0.024	Yadav Pondicherry	0.081	0.014	0.299074	pass
Giarai	Lahu	0.688	0.014	Onge	0.238	0.022	Punjabi	0.075	0.013	0.341948	pass
Giarai	Lahu	0.688	0.014	Onge	0.22	0.025	Bhil	0.092	0.016	0.376149	pass
Giarai	Lahu	0.691	0.014	Onge	0.209	0.027	Adi Dravider	0.1	0.018	0.269874	pass
Giarai	Lahu	0.687	0.014	Onge	0.234	0.022	Hakki Pikki	0.079	0.014	0.356099	pass
Giarai	Lahu	0.691	0.014	Onge	0.241	0.021	Jew Cochin1	0.068	0.012	0.295531	pass
Giarai	Lahu	0.688	0.014	Onge	0.233	0.023	Narikuruvar	0.079	0.014	0.37431	pass
Giarai	Lahu	0.689	0.014	Onge	0.238	0.022	Patel	0.072	0.012	0.299001	pass
Giarai	Lahu	0.687	0.013	Onge	0.233	0.022	Sikh Jatt1	0.08	0.014	0.353408	pass
Giarai	Lahu	0.689	0.014	Onge	0.233	0.023	Malaikuarvar	0.077	0.014	0.335552	pass
Giarai	Lahu	0.689	0.014	Onge	0.23	0.023	Naidu	0.081	0.014	0.223685	pass
Giarai	Lahu	0.69	0.014	Onge	0.23	0.023	Reddy Telangana	0.08	0.014	0.349593	pass
Giarai	Lahu	0.69	0.014	Onge	0.182	0.032	Irula	0.128	0.023	0.290512	pass
Giarai	Lahu	0.692	0.014	Onge	0.205	0.028	Jew Cochin2	0.103	0.018	0.284579	pass
Giarai	Lahu	0.689	0.014	Onge	0.239	0.022	Gujarati2	0.072	0.012	0.296267	pass
Giarai	Lahu	0.689	0.014	Onge	0.243	0.021	Brahmin Catholic Kumta	0.068	0.012	0.302867	pass
Giarai	Lahu	0.689	0.014	Onge	0.237	0.022	Chaurasia	0.074	0.013	0.378867	pass
Giarai	Lahu	0.69	0.014	Onge	0.238	0.022	Oswal Jain	0.072	0.012	0.316701	pass
Giarai	Lahu	0.69	0.014	Onge	0.222	0.024	Hallaki	0.088	0.015	0.356026	pass
Giarai	Lahu	0.692	0.014	Onge	0.23	0.023	Muslim Karnataka	0.078	0.013	0.344213	pass
Giarai	Lahu	0.69	0.014	Onge	0.235	0.022	Baniyas	0.076	0.013	0.44886	pass
Giarai	Lahu	0.689	0.014	Onge	0.232	0.023	Dhobi	0.08	0.014	0.409404	pass
Giarai	Lahu	0.691	0.014	Onge	0.252	0.02	Gujjar	0.058	0.01	0.21592	pass
Giarai	Lahu	0.688	0.014	Onge	0.252	0.02	Yadav Rajasthan	0.06	0.01	0.245952	pass
Giarai	Lahu	0.69	0.014	Onge	0.238	0.022	Coorghi	0.072	0.013	0.25524	pass
Giarai	Lahu	0.691	0.014	Onge	0.241	0.021	Havik	0.068	0.011	0.368793	pass
Giarai	Lahu	0.688	0.014	Onge	0.223	0.025	Scheduled Caste Karnataka	0.09	0.016	0.346622	pass
Giarai	Lahu	0.688	0.014	Onge	0.227	0.024	Yerukali	0.085	0.015	0.249901	pass
Hmong	Atayal	1.032	0.02	Onge	-0.025	0.035	Vysya	-0.007	0.021	0.000159538	fail
Hmong	Atayal	1.032	0.02	Onge	-0.027	0.028	Kamboj	-0.005	0.013	8.58613e-05	fail
Hmong	Atayal	1.032	0.021	Onge	-0.027	0.05	Pulliyar	-0.006	0.036	0.000240894	fail
Hmong	Atayal	1.032	0.019	Onge	-0.027	0.031	Agarwal	-0.005	0.018	0.000133225	fail
Hmong	Atayal	1.032	0.019	Onge	-0.028	0.027	Sikh Jatt2	-0.004	0.013	7.84614e-05	fail
Hmong	Atayal	1.033	0.021	Onge	-0.031	0.053	Palliyar	-0.003	0.04	0.000208696	fail
Hmong	Atayal	1.033	0.019	Onge	-0.029	0.027	Burusho	-0.004	0.015	9.98731e-05	fail
Hmong	Atayal	1.031	0.02	Onge	-0.025	0.036	Kallar	-0.007	0.022	0.000156831	fail
Hmong	Atayal	1.032	0.02	Onge	-0.027	0.031	Brahmin Vaidik	-0.005	0.017	0.00011531	fail
Hmong	Atayal	1.032	0.019	Onge	-0.027	0.027	Pathan	-0.005	0.013	7.26996e-05	fail
Hmong	Atayal	1.03	0.02	Onge	-0.021	0.042	Kumhar	-0.009	0.028	0.000170271	fail
Hmong	Atayal	1.031	0.02	Onge	-0.027	0.028	Makrani	-0.004	0.012	5.65483e-05	fail
Hmong	Atayal	1.03	0.02	Onge	-0.025	0.028	Brahui	-0.005	0.012	6.40847e-05	fail
Hmong	Atayal	1.032	0.019	Onge	-0.028	0.027	Kalash	-0.004	0.013	8.51446e-05	fail
Hmong	Atayal	1.032	0.02	Onge	-0.027	0.028	Sindhi Pakistan	-0.005	0.014	8.97086e-05	fail
Hmong	Atayal	1.032	0.019	Onge	-0.027	0.029	Brahmin Tiwari	-0.005	0.015	0.00010175	fail
Hmong	Atayal	1.034	0.02	Onge	-0.028	0.048	Ulladan	-0.005	0.036	0.000238265	fail
Hmong	Atayal	1.032	0.02	Onge	-0.026	0.039	Mala	-0.006	0.026	0.000188041	fail
Hmong	Atayal	1.031	0.02	Onge	-0.027	0.027	Balochi	-0.005	0.012	6.26902e-05	fail
Hmong	Atayal	1.032	0.02	Onge	-0.025	0.04	Arunthatiar	-0.007	0.027	0.000196607	fail
Hmong	Atayal	1.031	0.02	Onge	-0.023	0.033	Panta Kapu	-0.008	0.019	0.000146068	fail
Hmong	Atayal	1.032	0.019	Onge	-0.025	0.033	Lodhi	-0.007	0.02	0.000176303	fail
Hmong	Atayal	1.032	0.019	Onge	-0.028	0.029	Gujarati1	-0.004	0.015	0.000106376	fail
Hmong	Atayal	1.032	0.02	Onge	-0.025	0.039	Chakkiliyan	-0.007	0.026	0.000180121	fail
Hmong	Atayal	1.031	0.02	Onge	-0.024	0.036	Nadar	-0.007	0.022	0.000176086	fail
Hmong	Atayal	1.032	0.019	Onge	-0.028	0.029	Bhumihar	-0.005	0.015	0.000106686	fail
Hmong	Atayal	1.032	0.019	Onge	-0.028	0.031	Brahmin Catholic Goa	-0.005	0.017	0.000128959	fail
Hmong	Atayal	1.031	0.02	Onge	-0.024	0.035	Yadav Pondicherry	-0.007	0.021	0.000182864	fail
Hmong	Atayal	1.033	0.019	Onge	-0.028	0.032	Punjabi	-0.005	0.018	0.000151484	fail
Hmong	Atayal	1.032	0.02	Onge	-0.025	0.036	Bhil	-0.007	0.023	0.000205431	fail
Hmong	Atayal	1.033	0.02	Onge	-0.028	0.04	Adi Dravider	-0.005	0.027	0.000196285	fail
Hmong	Atayal	1.033	0.019	Onge	-0.028	0.033	Hakki Pikki	-0.005	0.02	0.000182889	fail
Hmong	Atayal	1.031	0.02	Onge	-0.025	0.032	Jew Cochin1	-0.006	0.017	0.000153149	fail
Hmong	Atayal	1.033	0.019	Onge	-0.029	0.033	Narikuruvar	-0.004	0.02	0.000205711	fail
Hmong	Atayal	1.032	0.019	Onge	-0.027	0.031	Patel	-0.005	0.018	0.000168146	fail
Hmong	Atayal	1.032	0.019	Onge	-0.025	0.033	Sikh Jatt1	-0.007	0.02	0.000182425	fail
Hmong	Atayal	1.033	0.02	Onge	-0.028	0.033	Malaikuarvar	-0.005	0.019	0.000182363	fail
Hmong	Atayal	1.031	0.02	Onge	-0.024	0.035	Naidu	-0.007	0.021	0.000172308	fail
Hmong	Atayal	1.031	0.02	Onge	-0.025	0.034	Reddy Telangana	-0.006	0.02	0.00019151	fail
Hmong	Atayal	1.033	0.02	Onge	-0.026	0.047	Irula	-0.006	0.035	0.000256917	fail
Hmong	Atayal	1.033	0.02	Onge	-0.028	0.041	Jew Cochin2	-0.005	0.027	0.000196471	fail
Hmong	Atayal	1.032	0.02	Onge	-0.026	0.032	Gujarati2	-0.006	0.018	0.000164824	fail
Hmong	Atayal	1.033	0.019	Onge	-0.03	0.031	Brahmin Catholic Kumta	-0.003	0.017	0.000144098	fail
Hmong	Atayal	1.032	0.02	Onge	-0.027	0.032	Chaurasia	-0.005	0.018	0.000167616	fail
Hmong	Atayal	1.032	0.02	Onge	-0.027	0.032	Oswal Jain	-0.005	0.018	0.000162098	fail
Hmong	Atayal	1.031	0.02	Onge	-0.024	0.036	Hallaki	-0.008	0.022	0.00018895	fail
Hmong	Atayal	1.032	0.02	Onge	-0.027	0.034	Muslim Karnataka	-0.005	0.02	0.000152145	fail
Hmong	Atayal	1.032	0.019	Onge	-0.027	0.032	Baniyas	-0.005	0.019	0.000191392	fail
Hmong	Atayal	1.032	0.019	Onge	-0.025	0.033	Dhobi	-0.007	0.02	0.000201312	fail
Hmong	Atayal	1.031	0.02	Onge	-0.025	0.029	Gujjar	-0.006	0.014	0.000134167	fail
Hmong	Atayal	1.032	0.019	Onge	-0.028	0.028	Yadav Rajasthan	-0.004	0.014	0.00010786	fail
Hmong	Atayal	1.032	0.02	Onge	-0.025	0.032	Coorghi	-0.007	0.018	0.000160929	fail
Hmong	Atayal	1.032	0.02	Onge	-0.028	0.031	Havik	-0.004	0.017	0.000153054	fail
Hmong	Atayal	1.031	0.02	Onge	-0.025	0.036	Scheduled Caste Karnataka	-0.006	0.023	0.00020191	fail
Hmong	Atayal	1.032	0.02	Onge	-0.028	0.035	Yerukali	-0.005	0.022	0.000184778	fail
Hmong	Dai	1.057	0.016	Onge	-0.028	0.028	Vysya	-0.029	0.017	0.0576612	fail
Hmong	Dai	1.057	0.016	Onge	-0.038	0.023	Kamboj	-0.019	0.011	0.0334424	fail
Hmong	Dai	1.056	0.016	Onge	-0.01	0.038	Pulliyar	-0.046	0.027	0.0883417	fail
Hmong	Dai	1.058	0.016	Onge	-0.034	0.025	Agarwal	-0.025	0.014	0.0488376	fail
Hmong	Dai	1.059	0.016	Onge	-0.041	0.022	Sikh Jatt2	-0.018	0.011	0.0299382	fail
Hmong	Dai	1.056	0.016	Onge	-0.005	0.04	Palliyar	-0.052	0.03	0.0809606	fail
Hmong	Dai	1.062	0.015	Onge	-0.042	0.022	Burusho	-0.02	0.012	0.0371968	fail
Hmong	Dai	1.057	0.016	Onge	-0.026	0.029	Kallar	-0.031	0.017	0.0591823	fail
Hmong	Dai	1.058	0.016	Onge	-0.034	0.025	Brahmin Vaidik	-0.024	0.014	0.0424066	fail
Hmong	Dai	1.059	0.016	Onge	-0.041	0.022	Pathan	-0.018	0.011	0.0283881	fail
Hmong	Dai	1.056	0.016	Onge	-0.017	0.033	Kumhar	-0.039	0.022	0.0659569	fail
Hmong	Dai	1.055	0.017	Onge	-0.038	0.023	Makrani	-0.017	0.01	0.0227426	fail
Hmong	Dai	1.056	0.016	Onge	-0.038	0.022	Brahui	-0.018	0.01	0.0269049	fail
Hmong	Dai	1.059	0.016	Onge	-0.042	0.022	Kalash	-0.017	0.01	0.0322456	fail
Hmong	Dai	1.058	0.016	Onge	-0.038	0.023	Sindhi Pakistan	-0.019	0.011	0.0338942	fail
Hmong	Dai	1.059	0.016	Onge	-0.038	0.023	Brahmin Tiwari	-0.021	0.012	0.0381144	fail
Hmong	Dai	1.06	0.016	Onge	-0.015	0.037	Ulladan	-0.045	0.027	0.0802583	fail
Hmong	Dai	1.058	0.016	Onge	-0.023	0.031	Mala	-0.035	0.02	0.0678785	fail
Hmong	Dai	1.057	0.016	Onge	-0.039	0.022	Balochi	-0.017	0.01	0.02504	fail
Hmong	Dai	1.057	0.016	Onge	-0.021	0.032	Arunthatiar	-0.036	0.021	0.0715398	fail
Hmong	Dai	1.057	0.016	Onge	-0.03	0.026	Panta Kapu	-0.027	0.015	0.0564683	fail
Hmong	Dai	1.059	0.016	Onge	-0.03	0.027	Lodhi	-0.028	0.016	0.0623318	fail
Hmong	Dai	1.059	0.016	Onge	-0.038	0.024	Gujarati1	-0.021	0.012	0.0377565	fail
Hmong	Dai	1.057	0.016	Onge	-0.022	0.032	Chakkiliyan	-0.035	0.021	0.0650073	fail
Hmong	Dai	1.056	0.016	Onge	-0.025	0.029	Nadar	-0.031	0.018	0.065909	fail
Hmong	Dai	1.059	0.016	Onge	-0.039	0.024	Bhumihar	-0.021	0.012	0.0382556	fail
Hmong	Dai	1.058	0.016	Onge	-0.035	0.025	Brahmin Catholic Goa	-0.024	0.014	0.046784	fail
Hmong	Dai	1.057	0.016	Onge	-0.027	0.028	Yadav Pondicherry	-0.03	0.017	0.0690798	fail
Hmong	Dai	1.059	0.016	Onge	-0.035	0.026	Punjabi	-0.025	0.015	0.0536697	fail
Hmong	Dai	1.058	0.016	Onge	-0.026	0.029	Bhil	-0.032	0.018	0.0735686	fail
Hmong	Dai	1.057	0.016	Onge	-0.022	0.032	Adi Dravider	-0.035	0.021	0.0707427	fail
Hmong	Dai	1.06	0.016	Onge	-0.034	0.026	Hakki Pikki	-0.026	0.016	0.0631343	fail
Hmong	Dai	1.057	0.016	Onge	-0.033	0.025	Jew Cochin1	-0.024	0.014	0.0559604	fail
Hmong	Dai	1.059	0.016	Onge	-0.032	0.027	Narikuruvar	-0.027	0.016	0.0741451	fail
Hmong	Dai	1.058	0.016	Onge	-0.033	0.026	Patel	-0.025	0.014	0.059718	fail
Hmong	Dai	1.059	0.016	Onge	-0.032	0.027	Sikh Jatt1	-0.027	0.016	0.0651057	fail
Hmong	Dai	1.058	0.016	Onge	-0.032	0.027	Malaikuarvar	-0.026	0.016	0.0638756	fail
Hmong	Dai	1.058	0.016	Onge	-0.028	0.028	Naidu	-0.029	0.017	0.0633746	fail
Hmong	Dai	1.058	0.016	Onge	-0.03	0.027	Reddy Telangana	-0.028	0.016	0.0688646	fail
Hmong	Dai	1.058	0.016	Onge	-0.011	0.037	Irula	-0.047	0.027	0.0937144	fail
Hmong	Dai	1.057	0.016	Onge	-0.022	0.033	Jew Cochin2	-0.036	0.022	0.0698491	fail
Hmong	Dai	1.058	0.016	Onge	-0.034	0.026	Gujarati2	-0.025	0.014	0.0583744	fail
Hmong	Dai	1.06	0.016	Onge	-0.038	0.025	Brahmin Catholic Kumta	-0.022	0.014	0.0489105	fail
Hmong	Dai	1.058	0.016	Onge	-0.033	0.026	Chaurasia	-0.025	0.015	0.0608254	fail
Hmong	Dai	1.058	0.016	Onge	-0.033	0.026	Oswal Jain	-0.025	0.014	0.0588556	fail
Hmong	Dai	1.057	0.016	Onge	-0.026	0.029	Hallaki	-0.032	0.018	0.0731918	fail
Hmong	Dai	1.057	0.016	Onge	-0.029	0.027	Muslim Karnataka	-0.028	0.016	0.0583324	fail
Hmong	Dai	1.059	0.016	Onge	-0.033	0.026	Baniyas	-0.025	0.015	0.0691246	fail
Hmong	Dai	1.058	0.016	Onge	-0.031	0.026	Dhobi	-0.027	0.016	0.0686439	fail
Hmong	Dai	1.058	0.016	Onge	-0.038	0.023	Gujjar	-0.02	0.011	0.0504682	fail
Hmong	Dai	1.059	0.016	Onge	-0.039	0.023	Yadav Rajasthan	-0.02	0.012	0.0400391	fail
Hmong	Dai	1.058	0.016	Onge	-0.033	0.026	Coorghi	-0.025	0.014	0.0582896	fail
Hmong	Dai	1.059	0.016	Onge	-0.036	0.025	Havik	-0.023	0.013	0.0527906	fail
Hmong	Dai	1.058	0.016	Onge	-0.025	0.029	Scheduled Caste Karnataka	-0.033	0.018	0.072931	fail
Hmong	Dai	1.059	0.016	Onge	-0.029	0.028	Yerukali	-0.029	0.018	0.0646481	fail
Hmong	Lahu	1.062	0.018	Onge	-0.049	0.031	Vysya	-0.013	0.018	0.0288368	fail
Hmong	Lahu	1.061	0.018	Onge	-0.052	0.025	Kamboj	-0.009	0.011	0.0173015	fail
Hmong	Lahu	1.062	0.019	Onge	-0.041	0.041	Pulliyar	-0.02	0.028	0.0424709	fail
Hmong	Lahu	1.062	0.018	Onge	-0.051	0.028	Agarwal	-0.011	0.015	0.0248227	fail
Hmong	Lahu	1.062	0.018	Onge	-0.053	0.024	Sikh Jatt2	-0.009	0.011	0.0161752	fail
Hmong	Lahu	1.062	0.019	Onge	-0.041	0.044	Palliyar	-0.021	0.031	0.0385645	fail
Hmong	Lahu	1.064	0.017	Onge	-0.055	0.024	Burusho	-0.009	0.012	0.0189303	fail
Hmong	Lahu	1.061	0.018	Onge	-0.047	0.031	Kallar	-0.014	0.018	0.0284913	fail
Hmong	Lahu	1.062	0.018	Onge	-0.051	0.027	Brahmin Vaidik	-0.011	0.014	0.0221141	fail
Hmong	Lahu	1.062	0.018	Onge	-0.054	0.024	Pathan	-0.009	0.011	0.014616	fail
Hmong	Lahu	1.06	0.018	Onge	-0.041	0.036	Kumhar	-0.02	0.023	0.0320737	fail
Hmong	Lahu	1.06	0.018	Onge	-0.052	0.025	Makrani	-0.008	0.01	0.0116193	fail
Hmong	Lahu	1.06	0.018	Onge	-0.052	0.024	Brahui	-0.009	0.01	0.0132349	fail
Hmong	Lahu	1.062	0.018	Onge	-0.054	0.024	Kalash	-0.008	0.01	0.0164925	fail
Hmong	Lahu	1.062	0.018	Onge	-0.053	0.025	Sindhi Pakistan	-0.009	0.011	0.0173926	fail
Hmong	Lahu	1.062	0.018	Onge	-0.052	0.026	Brahmin Tiwari	-0.01	0.013	0.0195718	fail
Hmong	Lahu	1.064	0.018	Onge	-0.045	0.041	Ulladan	-0.018	0.03	0.0404147	fail
Hmong	Lahu	1.062	0.018	Onge	-0.046	0.034	Mala	-0.016	0.021	0.0343547	fail
Hmong	Lahu	1.061	0.018	Onge	-0.052	0.024	Balochi	-0.008	0.01	0.0123025	fail
Hmong	Lahu	1.062	0.018	Onge	-0.046	0.035	Arunthatiar	-0.016	0.022	0.0346079	fail
Hmong	Lahu	1.061	0.018	Onge	-0.048	0.029	Panta Kapu	-0.013	0.016	0.0271921	fail
Hmong	Lahu	1.062	0.018	Onge	-0.049	0.029	Lodhi	-0.013	0.017	0.031074	fail
Hmong	Lahu	1.062	0.018	Onge	-0.053	0.026	Gujarati1	-0.01	0.013	0.0200876	fail
Hmong	Lahu	1.062	0.018	Onge	-0.046	0.034	Chakkiliyan	-0.016	0.022	0.0319002	fail
Hmong	Lahu	1.061	0.018	Onge	-0.047	0.032	Nadar	-0.014	0.018	0.0326303	fail
Hmong	Lahu	1.063	0.018	Onge	-0.053	0.026	Bhumihar	-0.01	0.013	0.0209695	fail
Hmong	Lahu	1.062	0.018	Onge	-0.052	0.027	Brahmin Catholic Goa	-0.011	0.014	0.0236938	fail
Hmong	Lahu	1.061	0.018	Onge	-0.047	0.031	Yadav Pondicherry	-0.014	0.017	0.0332213	fail
Hmong	Lahu	1.062	0.018	Onge	-0.051	0.028	Punjabi	-0.012	0.015	0.0281307	fail
Hmong	Lahu	1.062	0.018	Onge	-0.047	0.032	Bhil	-0.015	0.019	0.0359275	fail
Hmong	Lahu	1.062	0.018	Onge	-0.047	0.034	Adi Dravider	-0.015	0.022	0.0337751	fail
Hmong	Lahu	1.063	0.018	Onge	-0.051	0.029	Hakki Pikki	-0.012	0.017	0.0320337	fail
Hmong	Lahu	1.061	0.018	Onge	-0.05	0.028	Jew Cochin1	-0.011	0.014	0.0275801	fail
Hmong	Lahu	1.062	0.018	Onge	-0.05	0.029	Narikuruvar	-0.012	0.017	0.0353361	fail
Hmong	Lahu	1.063	0.018	Onge	-0.052	0.028	Patel	-0.011	0.015	0.0294887	fail
Hmong	Lahu	1.062	0.018	Onge	-0.049	0.029	Sikh Jatt1	-0.013	0.017	0.0329126	fail
Hmong	Lahu	1.062	0.018	Onge	-0.05	0.029	Malaikuarvar	-0.012	0.016	0.0316314	fail
Hmong	Lahu	1.062	0.018	Onge	-0.048	0.03	Naidu	-0.013	0.017	0.0308177	fail
Hmong	Lahu	1.062	0.018	Onge	-0.049	0.03	Reddy Telangana	-0.013	0.017	0.0344755	fail
Hmong	Lahu	1.062	0.018	Onge	-0.043	0.041	Irula	-0.019	0.028	0.0434359	fail
Hmong	Lahu	1.062	0.018	Onge	-0.046	0.035	Jew Cochin2	-0.016	0.022	0.0363821	fail
Hmong	Lahu	1.062	0.018	Onge	-0.051	0.028	Gujarati2	-0.011	0.015	0.0290021	fail
Hmong	Lahu	1.063	0.018	Onge	-0.054	0.027	Brahmin Catholic Kumta	-0.01	0.014	0.0261095	fail
Hmong	Lahu	1.062	0.018	Onge	-0.05	0.028	Chaurasia	-0.012	0.015	0.0312772	fail
Hmong	Lahu	1.062	0.018	Onge	-0.051	0.028	Oswal Jain	-0.011	0.015	0.0289786	fail
Hmong	Lahu	1.061	0.018	Onge	-0.046	0.031	Hallaki	-0.015	0.019	0.0351788	fail
Hmong	Lahu	1.061	0.018	Onge	-0.048	0.03	Muslim Karnataka	-0.014	0.016	0.0295426	fail
Hmong	Lahu	1.062	0.018	Onge	-0.05	0.028	Baniyas	-0.012	0.015	0.03371	fail
Hmong	Lahu	1.062	0.018	Onge	-0.049	0.029	Dhobi	-0.013	0.016	0.0350977	fail
Hmong	Lahu	1.062	0.018	Onge	-0.052	0.026	Gujjar	-0.01	0.012	0.0243236	fail
Hmong	Lahu	1.062	0.018	Onge	-0.053	0.025	Yadav Rajasthan	-0.009	0.012	0.0205822	fail
Hmong	Lahu	1.062	0.018	Onge	-0.05	0.028	Coorghi	-0.011	0.015	0.0287599	fail
Hmong	Lahu	1.062	0.018	Onge	-0.052	0.027	Havik	-0.011	0.014	0.0280104	fail
Hmong	Lahu	1.062	0.018	Onge	-0.047	0.032	Scheduled Caste Karnataka	-0.015	0.019	0.0352173	fail
Hmong	Lahu	1.063	0.018	Onge	-0.05	0.031	Yerukali	-0.013	0.018	0.0329309	fail
Htin	Atayal	0.795	0.019	Onge	0.202	0.033	Vysya	0.003	0.02	0.0119616	fail
Htin	Atayal	0.797	0.019	Onge	0.198	0.027	Kamboj	0.005	0.013	0.00557983	fail
Htin	Atayal	0.796	0.019	Onge	0.194	0.047	Pulliyar	0.01	0.034	0.0184164	fail
Htin	Atayal	0.796	0.018	Onge	0.201	0.03	Agarwal	0.004	0.017	0.00960799	fail
Htin	Atayal	0.798	0.018	Onge	0.199	0.026	Sikh Jatt2	0.004	0.013	0.00429675	fail
Htin	Atayal	0.796	0.019	Onge	0.192	0.05	Palliyar	0.012	0.037	0.0176605	fail
Htin	Atayal	0.797	0.018	Onge	0.199	0.026	Burusho	0.004	0.014	0.00582296	fail
Htin	Atayal	0.795	0.019	Onge	0.201	0.034	Kallar	0.004	0.021	0.0120318	fail
Htin	Atayal	0.796	0.019	Onge	0.199	0.029	Brahmin Vaidik	0.004	0.016	0.00795603	fail
Htin	Atayal	0.797	0.018	Onge	0.2	0.026	Pathan	0.003	0.012	0.00389978	fail
Htin	Atayal	0.794	0.019	Onge	0.204	0.039	Kumhar	0.002	0.027	0.0136189	fail
Htin	Atayal	0.799	0.019	Onge	0.195	0.026	Makrani	0.006	0.011	0.00413868	fail
Htin	Atayal	0.798	0.019	Onge	0.198	0.026	Brahui	0.004	0.012	0.00382663	fail
Htin	Atayal	0.797	0.018	Onge	0.2	0.025	Kalash	0.003	0.012	0.00449971	fail
Htin	Atayal	0.798	0.019	Onge	0.198	0.027	Sindhi Pakistan	0.004	0.013	0.00536074	fail
Htin	Atayal	0.797	0.018	Onge	0.2	0.027	Brahmin Tiwari	0.004	0.015	0.00625067	fail
Htin	Atayal	0.794	0.019	Onge	0.202	0.046	Ulladan	0.003	0.035	0.0181802	fail
Htin	Atayal	0.795	0.019	Onge	0.202	0.037	Mala	0.004	0.025	0.0145	fail
Htin	Atayal	0.799	0.019	Onge	0.197	0.026	Balochi	0.004	0.012	0.00369165	fail
Htin	Atayal	0.794	0.019	Onge	0.202	0.038	Arunthatiar	0.003	0.026	0.0152581	fail
Htin	Atayal	0.795	0.019	Onge	0.203	0.031	Panta Kapu	0.002	0.018	0.00998993	fail
Htin	Atayal	0.795	0.018	Onge	0.202	0.032	Lodhi	0.003	0.02	0.0125732	fail
Htin	Atayal	0.797	0.018	Onge	0.2	0.028	Gujarati1	0.004	0.015	0.00698869	fail
Htin	Atayal	0.795	0.019	Onge	0.201	0.037	Chakkiliyan	0.004	0.025	0.0144805	fail
Htin	Atayal	0.795	0.019	Onge	0.2	0.034	Nadar	0.004	0.021	0.0133987	fail
Htin	Atayal	0.797	0.018	Onge	0.199	0.027	Bhumihar	0.004	0.015	0.00656306	fail
Htin	Atayal	0.796	0.018	Onge	0.2	0.029	Brahmin Catholic Goa	0.004	0.017	0.00889213	fail
Htin	Atayal	0.795	0.019	Onge	0.202	0.033	Yadav Pondicherry	0.003	0.02	0.0134865	fail
Htin	Atayal	0.796	0.018	Onge	0.2	0.03	Punjabi	0.004	0.018	0.0104832	fail
Htin	Atayal	0.795	0.019	Onge	0.201	0.034	Bhil	0.004	0.022	0.0146643	fail
Htin	Atayal	0.796	0.019	Onge	0.196	0.038	Adi Dravider	0.008	0.025	0.0156841	fail
Htin	Atayal	0.796	0.018	Onge	0.2	0.031	Hakki Pikki	0.004	0.019	0.0125194	fail
Htin	Atayal	0.797	0.019	Onge	0.199	0.03	Jew Cochin1	0.004	0.016	0.0103524	fail
Htin	Atayal	0.796	0.018	Onge	0.2	0.031	Narikuruvar	0.004	0.019	0.0140666	fail
Htin	Atayal	0.795	0.019	Onge	0.202	0.03	Patel	0.002	0.017	0.0111332	fail
Htin	Atayal	0.795	0.018	Onge	0.202	0.031	Sikh Jatt1	0.003	0.019	0.0123536	fail
Htin	Atayal	0.796	0.019	Onge	0.2	0.031	Malaikuarvar	0.003	0.019	0.012893	fail
Htin	Atayal	0.795	0.019	Onge	0.201	0.033	Naidu	0.003	0.02	0.0122834	fail
Htin	Atayal	0.795	0.019	Onge	0.201	0.032	Reddy Telangana	0.004	0.019	0.0135078	fail
Htin	Atayal	0.794	0.019	Onge	0.202	0.046	Irula	0.004	0.034	0.0180229	fail
Htin	Atayal	0.796	0.019	Onge	0.198	0.039	Jew Cochin2	0.007	0.026	0.0155627	fail
Htin	Atayal	0.795	0.019	Onge	0.202	0.03	Gujarati2	0.003	0.017	0.0110304	fail
Htin	Atayal	0.796	0.019	Onge	0.201	0.029	Brahmin Catholic Kumta	0.004	0.016	0.00968213	fail
Htin	Atayal	0.796	0.019	Onge	0.199	0.03	Chaurasia	0.005	0.018	0.0118757	fail
Htin	Atayal	0.797	0.019	Onge	0.198	0.03	Oswal Jain	0.006	0.017	0.0114494	fail
Htin	Atayal	0.795	0.019	Onge	0.201	0.034	Hallaki	0.004	0.022	0.0134041	fail
Htin	Atayal	0.797	0.019	Onge	0.194	0.032	Muslim Karnataka	0.009	0.019	0.0125198	fail
Htin	Atayal	0.796	0.019	Onge	0.2	0.031	Baniyas	0.004	0.018	0.0131985	fail
Htin	Atayal	0.796	0.018	Onge	0.2	0.031	Dhobi	0.004	0.019	0.0132154	fail
Htin	Atayal	0.796	0.019	Onge	0.202	0.027	Gujjar	0.002	0.014	0.00829156	fail
Htin	Atayal	0.797	0.018	Onge	0.199	0.027	Yadav Rajasthan	0.004	0.014	0.00714336	fail
Htin	Atayal	0.795	0.019	Onge	0.203	0.03	Coorghi	0.002	0.017	0.0113239	fail
Htin	Atayal	0.796	0.019	Onge	0.2	0.029	Havik	0.005	0.016	0.0099448	fail
Htin	Atayal	0.795	0.018	Onge	0.2	0.034	Scheduled Caste Karnataka	0.005	0.022	0.0150396	fail
Htin	Atayal	0.795	0.019	Onge	0.2	0.034	Yerukali	0.004	0.021	0.0137581	fail
Htin	Dai	0.823	0.017	Onge	0.176	0.029	Vysya	0.001	0.017	0.363226	fail
Htin	Dai	0.825	0.017	Onge	0.173	0.023	Kamboj	0.002	0.011	0.193653	fail
Htin	Dai	0.823	0.017	Onge	0.173	0.038	Pulliyar	0.004	0.027	0.515058	fail
Htin	Dai	0.823	0.017	Onge	0.175	0.026	Agarwal	0.001	0.014	0.30793	fail
Htin	Dai	0.825	0.016	Onge	0.173	0.023	Sikh Jatt2	0.002	0.011	0.15583	fail
Htin	Dai	0.823	0.017	Onge	0.174	0.041	Palliyar	0.003	0.029	0.500302	fail
Htin	Dai	0.825	0.016	Onge	0.174	0.023	Burusho	0.002	0.012	0.207665	fail
Htin	Dai	0.823	0.017	Onge	0.176	0.029	Kallar	0.001	0.017	0.379882	fail
Htin	Dai	0.824	0.017	Onge	0.175	0.026	Brahmin Vaidik	0.002	0.014	0.272886	fail
Htin	Dai	0.825	0.017	Onge	0.173	0.023	Pathan	0.001	0.01	0.144437	fail
Htin	Dai	0.823	0.017	Onge	0.177	0.033	Kumhar	0	0.022	0.418488	fail
Htin	Dai	0.827	0.017	Onge	0.17	0.023	Makrani	0.003	0.009	0.138858	fail
Htin	Dai	0.826	0.017	Onge	0.171	0.023	Brahui	0.002	0.01	0.1341	fail
Htin	Dai	0.825	0.016	Onge	0.174	0.022	Kalash	0.001	0.01	0.169206	fail
Htin	Dai	0.825	0.017	Onge	0.173	0.023	Sindhi Pakistan	0.002	0.011	0.183058	fail
Htin	Dai	0.824	0.017	Onge	0.174	0.024	Brahmin Tiwari	0.001	0.012	0.213737	fail
Htin	Dai	0.822	0.017	Onge	0.179	0.038	Ulladan	-0.001	0.028	0.515241	fail
Htin	Dai	0.823	0.017	Onge	0.177	0.031	Mala	0.001	0.02	0.441286	fail
Htin	Dai	0.826	0.017	Onge	0.171	0.023	Balochi	0.002	0.01	0.128226	fail
Htin	Dai	0.822	0.017	Onge	0.178	0.032	Arunthatiar	0	0.021	0.451781	fail
Htin	Dai	0.824	0.017	Onge	0.175	0.027	Panta Kapu	0.001	0.015	0.336977	fail
Htin	Dai	0.823	0.017	Onge	0.176	0.027	Lodhi	0.001	0.016	0.375472	fail
Htin	Dai	0.824	0.017	Onge	0.174	0.024	Gujarati1	0.001	0.012	0.234801	fail
Htin	Dai	0.823	0.017	Onge	0.176	0.032	Chakkiliyan	0.001	0.02	0.434761	fail
Htin	Dai	0.823	0.017	Onge	0.175	0.029	Nadar	0.002	0.017	0.412352	fail
Htin	Dai	0.824	0.017	Onge	0.174	0.024	Bhumihar	0.002	0.012	0.227986	fail
Htin	Dai	0.824	0.017	Onge	0.175	0.026	Brahmin Catholic Goa	0.002	0.014	0.305078	fail
Htin	Dai	0.823	0.017	Onge	0.176	0.028	Yadav Pondicherry	0.001	0.016	0.422391	fail
Htin	Dai	0.824	0.017	Onge	0.175	0.026	Punjabi	0.001	0.015	0.333538	fail
Htin	Dai	0.823	0.017	Onge	0.177	0.029	Bhil	0.001	0.018	0.435557	fail
Htin	Dai	0.823	0.017	Onge	0.174	0.032	Adi Dravider	0.003	0.021	0.452337	fail
Htin	Dai	0.824	0.016	Onge	0.175	0.027	Hakki Pikki	0.001	0.016	0.395357	fail
Htin	Dai	0.824	0.017	Onge	0.174	0.026	Jew Cochin1	0.002	0.013	0.319935	fail
Htin	Dai	0.823	0.017	Onge	0.177	0.027	Narikuruvar	0	0.016	0.433012	fail
Htin	Dai	0.823	0.017	Onge	0.176	0.026	Patel	0.001	0.014	0.3558	fail
Htin	Dai	0.823	0.016	Onge	0.176	0.027	Sikh Jatt1	0.001	0.016	0.384557	fail
Htin	Dai	0.823	0.017	Onge	0.176	0.027	Malaikuarvar	0	0.015	0.39654	fail
Htin	Dai	0.823	0.017	Onge	0.175	0.028	Naidu	0.001	0.017	0.37925	fail
Htin	Dai	0.823	0.017	Onge	0.175	0.028	Reddy Telangana	0.001	0.016	0.397356	fail
Htin	Dai	0.822	0.017	Onge	0.178	0.038	Irula	0	0.027	0.518461	fail
Htin	Dai	0.823	0.017	Onge	0.175	0.033	Jew Cochin2	0.002	0.021	0.460426	fail
Htin	Dai	0.823	0.017	Onge	0.176	0.026	Gujarati2	0.001	0.014	0.35958	fail
Htin	Dai	0.823	0.017	Onge	0.175	0.025	Brahmin Catholic Kumta	0.001	0.013	0.318901	fail
Htin	Dai	0.824	0.017	Onge	0.175	0.026	Chaurasia	0.001	0.014	0.370095	fail
Htin	Dai	0.824	0.017	Onge	0.174	0.026	Oswal Jain	0.002	0.014	0.354206	fail
Htin	Dai	0.823	0.017	Onge	0.176	0.029	Hallaki	0.001	0.018	0.420666	fail
Htin	Dai	0.825	0.017	Onge	0.171	0.028	Muslim Karnataka	0.004	0.016	0.366861	fail
Htin	Dai	0.824	0.017	Onge	0.175	0.027	Baniyas	0.001	0.015	0.40671	fail
Htin	Dai	0.824	0.017	Onge	0.175	0.027	Dhobi	0.001	0.015	0.400849	fail
Htin	Dai	0.824	0.017	Onge	0.175	0.024	Gujjar	0.001	0.011	0.281323	fail
Htin	Dai	0.824	0.017	Onge	0.175	0.024	Yadav Rajasthan	0.001	0.011	0.247041	fail
Htin	Dai	0.823	0.017	Onge	0.177	0.026	Coorghi	0.001	0.014	0.359285	fail
Htin	Dai	0.824	0.017	Onge	0.175	0.025	Havik	0.002	0.013	0.316352	fail
Htin	Dai	0.823	0.017	Onge	0.175	0.029	Scheduled Caste Karnataka	0.002	0.018	0.431357	fail
Htin	Dai	0.824	0.017	Onge	0.174	0.029	Yerukali	0.002	0.018	0.416713	fail
Htin	Lahu	0.823	0.018	Onge	0.164	0.03	Vysya	0.013	0.018	0.259027	fail
Htin	Lahu	0.824	0.017	Onge	0.166	0.024	Kamboj	0.01	0.011	0.137	fail
Htin	Lahu	0.824	0.018	Onge	0.155	0.04	Pulliyar	0.022	0.028	0.383677	fail
Htin	Lahu	0.823	0.017	Onge	0.166	0.027	Agarwal	0.011	0.015	0.215341	fail
Htin	Lahu	0.824	0.017	Onge	0.168	0.024	Sikh Jatt2	0.008	0.011	0.111224	fail
Htin	Lahu	0.823	0.018	Onge	0.153	0.043	Palliyar	0.024	0.031	0.377876	fail
Htin	Lahu	0.823	0.017	Onge	0.168	0.024	Burusho	0.009	0.012	0.13523	fail
Htin	Lahu	0.823	0.018	Onge	0.164	0.03	Kallar	0.013	0.018	0.261045	fail
Htin	Lahu	0.823	0.017	Onge	0.166	0.027	Brahmin Vaidik	0.011	0.014	0.184517	fail
Htin	Lahu	0.824	0.017	Onge	0.167	0.024	Pathan	0.009	0.011	0.0957986	fail
Htin	Lahu	0.822	0.018	Onge	0.164	0.035	Kumhar	0.014	0.023	0.286226	fail
Htin	Lahu	0.827	0.018	Onge	0.164	0.024	Makrani	0.01	0.01	0.0948874	fail
Htin	Lahu	0.826	0.018	Onge	0.165	0.024	Brahui	0.009	0.01	0.0909852	fail
Htin	Lahu	0.824	0.017	Onge	0.168	0.023	Kalash	0.008	0.011	0.111186	fail
Htin	Lahu	0.825	0.017	Onge	0.166	0.024	Sindhi Pakistan	0.01	0.012	0.124692	fail
Htin	Lahu	0.824	0.017	Onge	0.167	0.025	Brahmin Tiwari	0.01	0.013	0.14279	fail
Htin	Lahu	0.822	0.017	Onge	0.161	0.04	Ulladan	0.017	0.029	0.373871	fail
Htin	Lahu	0.822	0.017	Onge	0.164	0.033	Mala	0.014	0.021	0.315298	fail
Htin	Lahu	0.826	0.017	Onge	0.165	0.024	Balochi	0.009	0.01	0.0827128	fail
Htin	Lahu	0.822	0.017	Onge	0.164	0.034	Arunthatiar	0.014	0.022	0.314794	fail
Htin	Lahu	0.823	0.018	Onge	0.166	0.028	Panta Kapu	0.011	0.016	0.230048	fail
Htin	Lahu	0.822	0.017	Onge	0.166	0.029	Lodhi	0.012	0.017	0.264154	fail
Htin	Lahu	0.824	0.017	Onge	0.167	0.025	Gujarati1	0.009	0.013	0.16104	fail
Htin	Lahu	0.823	0.018	Onge	0.162	0.033	Chakkiliyan	0.015	0.022	0.301494	fail
Htin	Lahu	0.823	0.018	Onge	0.164	0.031	Nadar	0.013	0.018	0.290226	fail
Htin	Lahu	0.824	0.017	Onge	0.167	0.025	Bhumihar	0.009	0.013	0.158873	fail
Htin	Lahu	0.823	0.017	Onge	0.166	0.027	Brahmin Catholic Goa	0.011	0.014	0.205001	fail
Htin	Lahu	0.822	0.017	Onge	0.166	0.03	Yadav Pondicherry	0.012	0.017	0.29476	fail
Htin	Lahu	0.823	0.017	Onge	0.167	0.027	Punjabi	0.011	0.015	0.231004	fail
Htin	Lahu	0.822	0.017	Onge	0.165	0.031	Bhil	0.013	0.019	0.301864	fail
Htin	Lahu	0.823	0.018	Onge	0.16	0.033	Adi Dravider	0.017	0.022	0.32729	fail
Htin	Lahu	0.823	0.017	Onge	0.166	0.028	Hakki Pikki	0.011	0.017	0.271863	fail
Htin	Lahu	0.824	0.017	Onge	0.165	0.027	Jew Cochin1	0.011	0.014	0.219236	fail
Htin	Lahu	0.822	0.017	Onge	0.167	0.028	Narikuruvar	0.011	0.017	0.306807	fail
Htin	Lahu	0.823	0.017	Onge	0.166	0.027	Patel	0.01	0.015	0.248042	fail
Htin	Lahu	0.822	0.017	Onge	0.167	0.028	Sikh Jatt1	0.011	0.017	0.269773	fail
Htin	Lahu	0.823	0.017	Onge	0.167	0.028	Malaikuarvar	0.01	0.016	0.282581	fail
Htin	Lahu	0.823	0.017	Onge	0.165	0.029	Naidu	0.012	0.017	0.257253	fail
Htin	Lahu	0.823	0.017	Onge	0.166	0.029	Reddy Telangana	0.012	0.017	0.288337	fail
Htin	Lahu	0.822	0.018	Onge	0.16	0.04	Irula	0.018	0.028	0.373748	fail
Htin	Lahu	0.823	0.018	Onge	0.161	0.034	Jew Cochin2	0.016	0.022	0.335986	fail
Htin	Lahu	0.823	0.017	Onge	0.167	0.027	Gujarati2	0.01	0.015	0.250235	fail
Htin	Lahu	0.823	0.017	Onge	0.167	0.027	Brahmin Catholic Kumta	0.01	0.014	0.219188	fail
Htin	Lahu	0.823	0.017	Onge	0.165	0.027	Chaurasia	0.011	0.015	0.26245	fail
Htin	Lahu	0.824	0.017	Onge	0.164	0.027	Oswal Jain	0.012	0.015	0.241653	fail
Htin	Lahu	0.823	0.017	Onge	0.165	0.03	Hallaki	0.013	0.019	0.298059	fail
Htin	Lahu	0.824	0.017	Onge	0.162	0.029	Muslim Karnataka	0.014	0.016	0.281573	fail
Htin	Lahu	0.823	0.017	Onge	0.166	0.028	Baniyas	0.011	0.016	0.286409	fail
Htin	Lahu	0.823	0.017	Onge	0.165	0.028	Dhobi	0.012	0.016	0.282678	fail
Htin	Lahu	0.823	0.017	Onge	0.168	0.025	Gujjar	0.008	0.012	0.18073	fail
Htin	Lahu	0.824	0.017	Onge	0.167	0.025	Yadav Rajasthan	0.009	0.012	0.164032	fail
Htin	Lahu	0.822	0.017	Onge	0.168	0.027	Coorghi	0.01	0.015	0.238604	fail
Htin	Lahu	0.823	0.017	Onge	0.166	0.027	Havik	0.01	0.014	0.228712	fail
Htin	Lahu	0.822	0.017	Onge	0.164	0.031	Scheduled Caste Karnataka	0.013	0.019	0.313257	fail
Htin	Lahu	0.823	0.017	Onge	0.163	0.03	Yerukali	0.013	0.018	0.292299	fail
Sgaw Karen	Atayal	0.894	0.02	Onge	0.122	0.034	Vysya	-0.016	0.02	0.00166744	fail
Sgaw Karen	Atayal	0.899	0.02	Onge	0.104	0.028	Kamboj	-0.003	0.013	0.000600071	fail
Sgaw Karen	Atayal	0.895	0.021	Onge	0.121	0.048	Pulliyar	-0.016	0.034	0.00218972	fail
Sgaw Karen	Atayal	0.897	0.019	Onge	0.112	0.031	Agarwal	-0.009	0.017	0.00114588	fail
Sgaw Karen	Atayal	0.9	0.019	Onge	0.103	0.027	Sikh Jatt2	-0.003	0.013	0.000499613	fail
Sgaw Karen	Atayal	0.897	0.021	Onge	0.118	0.052	Palliyar	-0.015	0.038	0.00193269	fail
Sgaw Karen	Atayal	0.899	0.019	Onge	0.106	0.027	Burusho	-0.005	0.014	0.000648943	fail
Sgaw Karen	Atayal	0.894	0.02	Onge	0.122	0.035	Kallar	-0.016	0.021	0.00157386	fail
Sgaw Karen	Atayal	0.898	0.019	Onge	0.11	0.03	Brahmin Vaidik	-0.007	0.016	0.000923777	fail
Sgaw Karen	Atayal	0.899	0.019	Onge	0.106	0.027	Pathan	-0.005	0.012	0.000446316	fail
Sgaw Karen	Atayal	0.894	0.02	Onge	0.125	0.041	Kumhar	-0.018	0.027	0.00175618	fail
Sgaw Karen	Atayal	0.899	0.02	Onge	0.104	0.028	Makrani	-0.003	0.011	0.00042284	fail
Sgaw Karen	Atayal	0.898	0.02	Onge	0.107	0.027	Brahui	-0.005	0.011	0.000435876	fail
Sgaw Karen	Atayal	0.899	0.019	Onge	0.105	0.026	Kalash	-0.004	0.012	0.000544543	fail
Sgaw Karen	Atayal	0.898	0.019	Onge	0.107	0.028	Sindhi Pakistan	-0.006	0.013	0.000628174	fail
Sgaw Karen	Atayal	0.899	0.019	Onge	0.105	0.028	Brahmin Tiwari	-0.004	0.014	0.000696362	fail
Sgaw Karen	Atayal	0.893	0.02	Onge	0.135	0.047	Ulladan	-0.028	0.034	0.00253373	fail
Sgaw Karen	Atayal	0.895	0.019	Onge	0.122	0.038	Mala	-0.017	0.025	0.0018756	fail
Sgaw Karen	Atayal	0.899	0.02	Onge	0.106	0.027	Balochi	-0.004	0.011	0.000416115	fail
Sgaw Karen	Atayal	0.894	0.02	Onge	0.125	0.039	Arunthatiar	-0.019	0.025	0.00207311	fail
Sgaw Karen	Atayal	0.894	0.02	Onge	0.12	0.032	Panta Kapu	-0.014	0.018	0.00141856	fail
Sgaw Karen	Atayal	0.897	0.019	Onge	0.115	0.033	Lodhi	-0.012	0.019	0.00157312	fail
Sgaw Karen	Atayal	0.899	0.019	Onge	0.107	0.029	Gujarati1	-0.006	0.014	0.00077024	fail
Sgaw Karen	Atayal	0.895	0.02	Onge	0.123	0.039	Chakkiliyan	-0.017	0.025	0.00186178	fail
Sgaw Karen	Atayal	0.895	0.02	Onge	0.119	0.036	Nadar	-0.014	0.021	0.00169694	fail
Sgaw Karen	Atayal	0.9	0.019	Onge	0.104	0.028	Bhumihar	-0.004	0.014	0.000762157	fail
Sgaw Karen	Atayal	0.897	0.019	Onge	0.112	0.03	Brahmin Catholic Goa	-0.008	0.016	0.00104067	fail
Sgaw Karen	Atayal	0.895	0.02	Onge	0.119	0.034	Yadav Pondicherry	-0.014	0.02	0.00178175	fail
Sgaw Karen	Atayal	0.898	0.019	Onge	0.11	0.031	Punjabi	-0.008	0.017	0.00121498	fail
Sgaw Karen	Atayal	0.896	0.019	Onge	0.117	0.036	Bhil	-0.013	0.022	0.0018674	fail
Sgaw Karen	Atayal	0.895	0.02	Onge	0.12	0.039	Adi Dravider	-0.015	0.025	0.00187942	fail
Sgaw Karen	Atayal	0.897	0.019	Onge	0.114	0.032	Hakki Pikki	-0.011	0.019	0.0015777	fail
Sgaw Karen	Atayal	0.897	0.02	Onge	0.111	0.03	Jew Cochin1	-0.008	0.016	0.00122285	fail
Sgaw Karen	Atayal	0.897	0.019	Onge	0.115	0.032	Narikuruvar	-0.012	0.019	0.00183975	fail
Sgaw Karen	Atayal	0.896	0.019	Onge	0.115	0.031	Patel	-0.011	0.017	0.001472	fail
Sgaw Karen	Atayal	0.897	0.019	Onge	0.114	0.032	Sikh Jatt1	-0.011	0.019	0.00151774	fail
Sgaw Karen	Atayal	0.896	0.019	Onge	0.116	0.032	Malaikuarvar	-0.012	0.018	0.00168597	fail
Sgaw Karen	Atayal	0.895	0.019	Onge	0.119	0.034	Naidu	-0.014	0.02	0.00162644	fail
Sgaw Karen	Atayal	0.896	0.02	Onge	0.116	0.033	Reddy Telangana	-0.012	0.019	0.00174098	fail
Sgaw Karen	Atayal	0.894	0.02	Onge	0.131	0.046	Irula	-0.025	0.033	0.00248587	fail
Sgaw Karen	Atayal	0.895	0.02	Onge	0.12	0.04	Jew Cochin2	-0.015	0.026	0.0017986	fail
Sgaw Karen	Atayal	0.896	0.019	Onge	0.115	0.031	Gujarati2	-0.011	0.017	0.00144103	fail
Sgaw Karen	Atayal	0.897	0.019	Onge	0.11	0.03	Brahmin Catholic Kumta	-0.008	0.016	0.00114135	fail
Sgaw Karen	Atayal	0.898	0.019	Onge	0.11	0.031	Chaurasia	-0.007	0.017	0.001365	fail
Sgaw Karen	Atayal	0.898	0.02	Onge	0.107	0.031	Oswal Jain	-0.006	0.017	0.001298	fail
Sgaw Karen	Atayal	0.897	0.02	Onge	0.116	0.035	Hallaki	-0.012	0.021	0.00173162	fail
Sgaw Karen	Atayal	0.898	0.02	Onge	0.107	0.034	Muslim Karnataka	-0.005	0.019	0.00132859	fail
Sgaw Karen	Atayal	0.898	0.019	Onge	0.11	0.032	Baniyas	-0.008	0.018	0.00157305	fail
Sgaw Karen	Atayal	0.898	0.019	Onge	0.111	0.032	Dhobi	-0.009	0.018	0.0016387	fail
Sgaw Karen	Atayal	0.897	0.02	Onge	0.109	0.028	Gujjar	-0.007	0.013	0.00100192	fail
Sgaw Karen	Atayal	0.899	0.019	Onge	0.106	0.028	Yadav Rajasthan	-0.005	0.014	0.000810311	fail
Sgaw Karen	Atayal	0.896	0.02	Onge	0.115	0.031	Coorghi	-0.01	0.017	0.0014468	fail
Sgaw Karen	Atayal	0.898	0.019	Onge	0.108	0.03	Havik	-0.006	0.016	0.00115395	fail
Sgaw Karen	Atayal	0.896	0.019	Onge	0.118	0.035	Scheduled Caste Karnataka	-0.014	0.022	0.00189674	fail
Sgaw Karen	Atayal	0.895	0.019	Onge	0.12	0.034	Yerukali	-0.015	0.021	0.0018562	fail
Sgaw Karen	Dai	0.924	0.016	Onge	0.097	0.027	Vysya	-0.021	0.015	0.0414533	fail
Sgaw Karen	Dai	0.928	0.016	Onge	0.081	0.022	Kamboj	-0.008	0.01	0.0124984	fail
Sgaw Karen	Dai	0.924	0.017	Onge	0.104	0.035	Pulliyar	-0.028	0.024	0.0540002	fail
Sgaw Karen	Dai	0.926	0.016	Onge	0.089	0.024	Agarwal	-0.015	0.013	0.0271783	fail
Sgaw Karen	Dai	0.929	0.016	Onge	0.079	0.021	Sikh Jatt2	-0.008	0.01	0.0104854	fail
Sgaw Karen	Dai	0.924	0.017	Onge	0.106	0.038	Palliyar	-0.03	0.027	0.0486264	fail
Sgaw Karen	Dai	0.929	0.016	Onge	0.081	0.021	Burusho	-0.01	0.011	0.0145272	fail
Sgaw Karen	Dai	0.923	0.017	Onge	0.098	0.027	Kallar	-0.022	0.016	0.0412623	fail
Sgaw Karen	Dai	0.926	0.016	Onge	0.087	0.024	Brahmin Vaidik	-0.013	0.012	0.0219676	fail
Sgaw Karen	Dai	0.928	0.016	Onge	0.081	0.021	Pathan	-0.009	0.009	0.00977965	fail
Sgaw Karen	Dai	0.924	0.017	Onge	0.101	0.031	Kumhar	-0.025	0.02	0.0429627	fail
Sgaw Karen	Dai	0.927	0.017	Onge	0.081	0.022	Makrani	-0.008	0.008	0.00853047	fail
Sgaw Karen	Dai	0.927	0.017	Onge	0.082	0.021	Brahui	-0.009	0.009	0.0094437	fail
Sgaw Karen	Dai	0.928	0.016	Onge	0.08	0.021	Kalash	-0.008	0.009	0.0124294	fail
Sgaw Karen	Dai	0.927	0.016	Onge	0.083	0.022	Sindhi Pakistan	-0.01	0.01	0.013987	fail
Sgaw Karen	Dai	0.928	0.016	Onge	0.082	0.022	Brahmin Tiwari	-0.01	0.011	0.0150782	fail
Sgaw Karen	Dai	0.923	0.016	Onge	0.113	0.036	Ulladan	-0.036	0.026	0.0679839	fail
Sgaw Karen	Dai	0.925	0.016	Onge	0.1	0.029	Mala	-0.025	0.019	0.0495563	fail
Sgaw Karen	Dai	0.927	0.016	Onge	0.082	0.021	Balochi	-0.008	0.009	0.00907514	fail
Sgaw Karen	Dai	0.923	0.016	Onge	0.103	0.03	Arunthatiar	-0.026	0.019	0.0538511	fail
Sgaw Karen	Dai	0.924	0.016	Onge	0.094	0.025	Panta Kapu	-0.018	0.013	0.0361907	fail
Sgaw Karen	Dai	0.926	0.016	Onge	0.091	0.025	Lodhi	-0.017	0.015	0.036367	fail
Sgaw Karen	Dai	0.927	0.016	Onge	0.083	0.023	Gujarati1	-0.011	0.011	0.0173623	fail
Sgaw Karen	Dai	0.924	0.017	Onge	0.1	0.029	Chakkiliyan	-0.024	0.019	0.0474157	fail
Sgaw Karen	Dai	0.924	0.017	Onge	0.096	0.027	Nadar	-0.02	0.016	0.0412972	fail
Sgaw Karen	Dai	0.928	0.016	Onge	0.081	0.022	Bhumihar	-0.009	0.011	0.0163843	fail
Sgaw Karen	Dai	0.926	0.016	Onge	0.088	0.024	Brahmin Catholic Goa	-0.014	0.012	0.0257733	fail
Sgaw Karen	Dai	0.924	0.016	Onge	0.096	0.026	Yadav Pondicherry	-0.02	0.015	0.0467763	fail
Sgaw Karen	Dai	0.927	0.016	Onge	0.087	0.024	Punjabi	-0.014	0.013	0.029073	fail
Sgaw Karen	Dai	0.925	0.016	Onge	0.095	0.027	Bhil	-0.02	0.017	0.0454706	fail
Sgaw Karen	Dai	0.924	0.017	Onge	0.1	0.03	Adi Dravider	-0.024	0.019	0.0477819	fail
Sgaw Karen	Dai	0.927	0.016	Onge	0.091	0.025	Hakki Pikki	-0.017	0.014	0.0426751	fail
Sgaw Karen	Dai	0.926	0.016	Onge	0.087	0.024	Jew Cochin1	-0.013	0.012	0.0271604	fail
Sgaw Karen	Dai	0.925	0.016	Onge	0.094	0.025	Narikuruvar	-0.019	0.014	0.052966	fail
Sgaw Karen	Dai	0.925	0.016	Onge	0.09	0.024	Patel	-0.016	0.013	0.0368942	fail
Sgaw Karen	Dai	0.927	0.016	Onge	0.089	0.025	Sikh Jatt1	-0.016	0.014	0.036562	fail
Sgaw Karen	Dai	0.925	0.016	Onge	0.093	0.025	Malaikuarvar	-0.018	0.014	0.0462334	fail
Sgaw Karen	Dai	0.925	0.016	Onge	0.095	0.026	Naidu	-0.019	0.015	0.040029	fail
Sgaw Karen	Dai	0.925	0.016	Onge	0.093	0.026	Reddy Telangana	-0.018	0.015	0.043538	fail
Sgaw Karen	Dai	0.923	0.017	Onge	0.112	0.035	Irula	-0.035	0.025	0.0701495	fail
Sgaw Karen	Dai	0.924	0.017	Onge	0.1	0.03	Jew Cochin2	-0.024	0.019	0.0466473	fail
Sgaw Karen	Dai	0.925	0.016	Onge	0.091	0.024	Gujarati2	-0.016	0.013	0.0365271	fail
Sgaw Karen	Dai	0.926	0.016	Onge	0.087	0.024	Brahmin Catholic Kumta	-0.013	0.012	0.0282123	fail
Sgaw Karen	Dai	0.927	0.016	Onge	0.087	0.024	Chaurasia	-0.013	0.013	0.0319017	fail
Sgaw Karen	Dai	0.927	0.016	Onge	0.085	0.024	Oswal Jain	-0.012	0.013	0.0291022	fail
Sgaw Karen	Dai	0.926	0.016	Onge	0.093	0.027	Hallaki	-0.019	0.016	0.0434387	fail
Sgaw Karen	Dai	0.926	0.017	Onge	0.087	0.026	Muslim Karnataka	-0.013	0.014	0.0292221	fail
Sgaw Karen	Dai	0.926	0.016	Onge	0.088	0.025	Baniyas	-0.014	0.013	0.0390667	fail
Sgaw Karen	Dai	0.927	0.016	Onge	0.088	0.025	Dhobi	-0.015	0.014	0.0383128	fail
Sgaw Karen	Dai	0.926	0.016	Onge	0.084	0.022	Gujjar	-0.011	0.01	0.0249747	fail
Sgaw Karen	Dai	0.927	0.016	Onge	0.083	0.022	Yadav Rajasthan	-0.01	0.01	0.019763	fail
Sgaw Karen	Dai	0.925	0.016	Onge	0.09	0.025	Coorghi	-0.015	0.013	0.0355642	fail
Sgaw Karen	Dai	0.927	0.016	Onge	0.085	0.024	Havik	-0.012	0.012	0.0267904	fail
Sgaw Karen	Dai	0.925	0.016	Onge	0.096	0.027	Scheduled Caste Karnataka	-0.021	0.017	0.0481098	fail
Sgaw Karen	Dai	0.924	0.016	Onge	0.097	0.027	Yerukali	-0.022	0.016	0.0518365	fail
Sgaw Karen	Lahu	0.923	0.018	Onge	0.085	0.03	Vysya	-0.008	0.017	0.0684004	fail
Sgaw Karen	Lahu	0.927	0.018	Onge	0.073	0.024	Kamboj	0	0.011	0.0309258	fail
Sgaw Karen	Lahu	0.924	0.018	Onge	0.084	0.039	Pulliyar	-0.008	0.027	0.0973957	fail
Sgaw Karen	Lahu	0.925	0.017	Onge	0.078	0.027	Agarwal	-0.004	0.014	0.0526406	fail
Sgaw Karen	Lahu	0.927	0.017	Onge	0.073	0.024	Sikh Jatt2	0	0.01	0.0272822	fail
Sgaw Karen	Lahu	0.925	0.018	Onge	0.082	0.042	Palliyar	-0.006	0.03	0.0902743	fail
Sgaw Karen	Lahu	0.927	0.017	Onge	0.074	0.023	Burusho	-0.001	0.012	0.0318112	fail
Sgaw Karen	Lahu	0.923	0.018	Onge	0.085	0.03	Kallar	-0.008	0.017	0.0667284	fail
Sgaw Karen	Lahu	0.926	0.018	Onge	0.077	0.027	Brahmin Vaidik	-0.003	0.013	0.0441913	fail
Sgaw Karen	Lahu	0.927	0.017	Onge	0.073	0.024	Pathan	-0.001	0.01	0.022998	fail
Sgaw Karen	Lahu	0.923	0.018	Onge	0.086	0.035	Kumhar	-0.009	0.022	0.0735797	fail
Sgaw Karen	Lahu	0.927	0.018	Onge	0.074	0.024	Makrani	-0.001	0.009	0.0205404	fail
Sgaw Karen	Lahu	0.926	0.018	Onge	0.075	0.024	Brahui	-0.001	0.009	0.0216509	fail
Sgaw Karen	Lahu	0.927	0.017	Onge	0.074	0.023	Kalash	-0.001	0.01	0.0275155	fail
Sgaw Karen	Lahu	0.927	0.017	Onge	0.075	0.024	Sindhi Pakistan	-0.002	0.011	0.0304398	fail
Sgaw Karen	Lahu	0.927	0.017	Onge	0.073	0.025	Brahmin Tiwari	0	0.012	0.0345532	fail
Sgaw Karen	Lahu	0.922	0.018	Onge	0.092	0.04	Ulladan	-0.015	0.029	0.102793	fail
Sgaw Karen	Lahu	0.923	0.017	Onge	0.086	0.032	Mala	-0.009	0.02	0.0833226	fail
Sgaw Karen	Lahu	0.926	0.018	Onge	0.075	0.024	Balochi	-0.001	0.009	0.0200368	fail
Sgaw Karen	Lahu	0.923	0.018	Onge	0.087	0.033	Arunthatiar	-0.01	0.021	0.0848601	fail
Sgaw Karen	Lahu	0.923	0.018	Onge	0.084	0.028	Panta Kapu	-0.007	0.015	0.0607309	fail
Sgaw Karen	Lahu	0.925	0.017	Onge	0.08	0.028	Lodhi	-0.005	0.016	0.0676104	fail
Sgaw Karen	Lahu	0.927	0.017	Onge	0.075	0.025	Gujarati1	-0.001	0.012	0.037904	fail
Sgaw Karen	Lahu	0.923	0.018	Onge	0.085	0.033	Chakkiliyan	-0.009	0.02	0.0785217	fail
Sgaw Karen	Lahu	0.924	0.018	Onge	0.083	0.03	Nadar	-0.007	0.017	0.073711	fail
Sgaw Karen	Lahu	0.927	0.017	Onge	0.073	0.025	Bhumihar	0	0.012	0.0392692	fail
Sgaw Karen	Lahu	0.925	0.017	Onge	0.078	0.027	Brahmin Catholic Goa	-0.004	0.014	0.0490615	fail
Sgaw Karen	Lahu	0.923	0.018	Onge	0.084	0.029	Yadav Pondicherry	-0.007	0.016	0.0777137	fail
Sgaw Karen	Lahu	0.926	0.017	Onge	0.078	0.027	Punjabi	-0.003	0.014	0.0567993	fail
Sgaw Karen	Lahu	0.925	0.017	Onge	0.082	0.031	Bhil	-0.006	0.018	0.0806926	fail
Sgaw Karen	Lahu	0.924	0.018	Onge	0.084	0.033	Adi Dravider	-0.008	0.021	0.0801036	fail
Sgaw Karen	Lahu	0.925	0.017	Onge	0.08	0.028	Hakki Pikki	-0.005	0.016	0.0709412	fail
Sgaw Karen	Lahu	0.926	0.018	Onge	0.077	0.027	Jew Cochin1	-0.003	0.013	0.0544612	fail
Sgaw Karen	Lahu	0.924	0.017	Onge	0.083	0.028	Narikuruvar	-0.007	0.016	0.0822962	fail
Sgaw Karen	Lahu	0.925	0.017	Onge	0.08	0.027	Patel	-0.005	0.014	0.0654574	fail
Sgaw Karen	Lahu	0.925	0.017	Onge	0.079	0.028	Sikh Jatt1	-0.005	0.016	0.0684601	fail
Sgaw Karen	Lahu	0.924	0.017	Onge	0.083	0.028	Malaikuarvar	-0.007	0.015	0.0741517	fail
Sgaw Karen	Lahu	0.924	0.017	Onge	0.082	0.029	Naidu	-0.007	0.016	0.0676787	fail
Sgaw Karen	Lahu	0.924	0.018	Onge	0.082	0.029	Reddy Telangana	-0.006	0.016	0.0769494	fail
Sgaw Karen	Lahu	0.923	0.018	Onge	0.09	0.039	Irula	-0.013	0.027	0.103252	fail
Sgaw Karen	Lahu	0.923	0.018	Onge	0.085	0.034	Jew Cochin2	-0.008	0.021	0.083655	fail
Sgaw Karen	Lahu	0.925	0.017	Onge	0.081	0.027	Gujarati2	-0.005	0.014	0.0662345	fail
Sgaw Karen	Lahu	0.926	0.017	Onge	0.077	0.026	Brahmin Catholic Kumta	-0.003	0.013	0.0542448	fail
Sgaw Karen	Lahu	0.926	0.017	Onge	0.077	0.027	Chaurasia	-0.002	0.015	0.0641059	fail
Sgaw Karen	Lahu	0.926	0.018	Onge	0.075	0.027	Oswal Jain	-0.001	0.014	0.058421	fail
Sgaw Karen	Lahu	0.925	0.018	Onge	0.08	0.03	Hallaki	-0.005	0.018	0.0773799	fail
Sgaw Karen	Lahu	0.926	0.018	Onge	0.076	0.029	Muslim Karnataka	-0.002	0.015	0.0630953	fail
Sgaw Karen	Lahu	0.926	0.017	Onge	0.077	0.028	Baniyas	-0.003	0.015	0.0736394	fail
Sgaw Karen	Lahu	0.926	0.017	Onge	0.077	0.028	Dhobi	-0.003	0.015	0.0731415	fail
Sgaw Karen	Lahu	0.926	0.018	Onge	0.076	0.025	Gujjar	-0.002	0.011	0.0454519	fail
Sgaw Karen	Lahu	0.927	0.017	Onge	0.074	0.025	Yadav Rajasthan	-0.001	0.011	0.0400228	fail
Sgaw Karen	Lahu	0.924	0.018	Onge	0.08	0.027	Coorghi	-0.004	0.014	0.0616857	fail
Sgaw Karen	Lahu	0.927	0.018	Onge	0.075	0.026	Havik	-0.002	0.013	0.0557955	fail
Sgaw Karen	Lahu	0.924	0.017	Onge	0.083	0.03	Scheduled Caste Karnataka	-0.007	0.018	0.0810898	fail
Sgaw Karen	Lahu	0.923	0.017	Onge	0.085	0.029	Yerukali	-0.008	0.017	0.0797071	fail
Khmer	Atayal	0.711	0.017	Onge	0.244	0.029	Vysya	0.046	0.018	0.0114504	fail
Khmer	Atayal	0.711	0.017	Onge	0.258	0.024	Kamboj	0.031	0.011	0.00680583	fail
Khmer	Atayal	0.713	0.017	Onge	0.214	0.041	Pulliyar	0.073	0.029	0.0172509	fail
Khmer	Atayal	0.71	0.017	Onge	0.249	0.026	Agarwal	0.041	0.015	0.0121443	fail
Khmer	Atayal	0.71	0.016	Onge	0.259	0.023	Sikh Jatt2	0.031	0.011	0.0058309	fail
Khmer	Atayal	0.713	0.017	Onge	0.205	0.043	Palliyar	0.082	0.032	0.0169821	fail
Khmer	Atayal	0.706	0.016	Onge	0.26	0.023	Burusho	0.035	0.012	0.00787277	fail
Khmer	Atayal	0.711	0.017	Onge	0.242	0.029	Kallar	0.047	0.018	0.0120375	fail
Khmer	Atayal	0.711	0.017	Onge	0.25	0.026	Brahmin Vaidik	0.039	0.014	0.0107687	fail
Khmer	Atayal	0.709	0.016	Onge	0.261	0.023	Pathan	0.03	0.011	0.0044625	fail
Khmer	Atayal	0.711	0.017	Onge	0.233	0.035	Kumhar	0.057	0.023	0.0109529	fail
Khmer	Atayal	0.713	0.017	Onge	0.26	0.023	Makrani	0.027	0.01	0.00394052	fail
Khmer	Atayal	0.711	0.017	Onge	0.262	0.023	Brahui	0.027	0.01	0.00358791	fail
Khmer	Atayal	0.71	0.016	Onge	0.261	0.022	Kalash	0.03	0.01	0.00542772	fail
Khmer	Atayal	0.711	0.017	Onge	0.258	0.024	Sindhi Pakistan	0.032	0.011	0.00643258	fail
Khmer	Atayal	0.71	0.016	Onge	0.254	0.024	Brahmin Tiwari	0.036	0.013	0.00910272	fail
Khmer	Atayal	0.711	0.017	Onge	0.214	0.039	Ulladan	0.075	0.029	0.0184564	fail
Khmer	Atayal	0.71	0.017	Onge	0.234	0.032	Mala	0.056	0.021	0.0152705	fail
Khmer	Atayal	0.712	0.017	Onge	0.261	0.023	Balochi	0.027	0.01	0.00367982	fail
Khmer	Atayal	0.71	0.017	Onge	0.233	0.033	Arunthatiar	0.057	0.022	0.0158483	fail
Khmer	Atayal	0.71	0.017	Onge	0.25	0.027	Panta Kapu	0.04	0.016	0.00848953	fail
Khmer	Atayal	0.709	0.017	Onge	0.246	0.028	Lodhi	0.045	0.017	0.0154007	fail
Khmer	Atayal	0.71	0.017	Onge	0.255	0.024	Gujarati1	0.035	0.013	0.00910618	fail
Khmer	Atayal	0.711	0.017	Onge	0.234	0.032	Chakkiliyan	0.056	0.021	0.0145068	fail
Khmer	Atayal	0.712	0.017	Onge	0.242	0.03	Nadar	0.046	0.018	0.012109	fail
Khmer	Atayal	0.71	0.016	Onge	0.254	0.024	Bhumihar	0.036	0.013	0.00918822	fail
Khmer	Atayal	0.71	0.017	Onge	0.25	0.026	Brahmin Catholic Goa	0.04	0.014	0.0110887	fail
Khmer	Atayal	0.71	0.017	Onge	0.245	0.029	Yadav Pondicherry	0.045	0.017	0.0139678	fail
Khmer	Atayal	0.71	0.017	Onge	0.249	0.026	Punjabi	0.041	0.015	0.013248	fail
Khmer	Atayal	0.71	0.017	Onge	0.238	0.03	Bhil	0.052	0.019	0.0185579	fail
Khmer	Atayal	0.712	0.017	Onge	0.232	0.033	Adi Dravider	0.056	0.022	0.0147817	fail
Khmer	Atayal	0.71	0.016	Onge	0.245	0.027	Hakki Pikki	0.045	0.016	0.0163927	fail
Khmer	Atayal	0.711	0.017	Onge	0.252	0.026	Jew Cochin1	0.037	0.014	0.0109836	fail
Khmer	Atayal	0.711	0.016	Onge	0.244	0.027	Narikuruvar	0.046	0.016	0.0195817	fail
Khmer	Atayal	0.71	0.017	Onge	0.25	0.026	Patel	0.041	0.015	0.0134968	fail
Khmer	Atayal	0.708	0.016	Onge	0.248	0.027	Sikh Jatt1	0.044	0.017	0.0135985	fail
Khmer	Atayal	0.711	0.017	Onge	0.245	0.027	Malaikuarvar	0.044	0.016	0.0158144	fail
Khmer	Atayal	0.71	0.017	Onge	0.246	0.028	Naidu	0.045	0.017	0.0113365	fail
Khmer	Atayal	0.711	0.017	Onge	0.244	0.028	Reddy Telangana	0.045	0.017	0.0148572	fail
Khmer	Atayal	0.711	0.017	Onge	0.217	0.039	Irula	0.072	0.028	0.0176113	fail
Khmer	Atayal	0.711	0.017	Onge	0.232	0.034	Jew Cochin2	0.057	0.022	0.0141036	fail
Khmer	Atayal	0.71	0.017	Onge	0.25	0.026	Gujarati2	0.04	0.015	0.0127148	fail
Khmer	Atayal	0.71	0.017	Onge	0.251	0.025	Brahmin Catholic Kumta	0.039	0.014	0.0127529	fail
Khmer	Atayal	0.71	0.017	Onge	0.249	0.026	Chaurasia	0.041	0.015	0.0141972	fail
Khmer	Atayal	0.711	0.017	Onge	0.249	0.026	Oswal Jain	0.04	0.015	0.0144424	fail
Khmer	Atayal	0.71	0.017	Onge	0.241	0.029	Hallaki	0.048	0.018	0.01436	fail
Khmer	Atayal	0.712	0.017	Onge	0.244	0.028	Muslim Karnataka	0.044	0.016	0.0133694	fail
Khmer	Atayal	0.711	0.017	Onge	0.246	0.027	Baniyas	0.043	0.015	0.0193861	fail
Khmer	Atayal	0.71	0.017	Onge	0.247	0.027	Dhobi	0.043	0.016	0.0157593	fail
Khmer	Atayal	0.71	0.017	Onge	0.258	0.024	Gujjar	0.031	0.012	0.00885238	fail
Khmer	Atayal	0.71	0.016	Onge	0.257	0.024	Yadav Rajasthan	0.033	0.012	0.00900097	fail
Khmer	Atayal	0.71	0.017	Onge	0.251	0.026	Coorghi	0.039	0.015	0.0119675	fail
Khmer	Atayal	0.711	0.017	Onge	0.251	0.025	Havik	0.038	0.014	0.012762	fail
Khmer	Atayal	0.709	0.017	Onge	0.241	0.03	Scheduled Caste Karnataka	0.05	0.019	0.0167127	fail
Khmer	Atayal	0.709	0.017	Onge	0.242	0.029	Yerukali	0.048	0.018	0.0152744	fail
Khmer	Dai	0.735	0.014	Onge	0.222	0.023	Vysya	0.043	0.014	0.368708	pass
Khmer	Dai	0.734	0.014	Onge	0.238	0.019	Kamboj	0.028	0.009	0.211897	pass
Khmer	Dai	0.736	0.014	Onge	0.199	0.03	Pulliyar	0.065	0.022	0.443207	pass
Khmer	Dai	0.734	0.014	Onge	0.228	0.021	Agarwal	0.038	0.012	0.362538	pass
Khmer	Dai	0.734	0.014	Onge	0.238	0.019	Sikh Jatt2	0.029	0.009	0.207449	pass
Khmer	Dai	0.735	0.014	Onge	0.194	0.032	Palliyar	0.071	0.024	0.420641	pass
Khmer	Dai	0.73	0.014	Onge	0.239	0.018	Burusho	0.032	0.01	0.263107	pass
Khmer	Dai	0.735	0.014	Onge	0.221	0.023	Kallar	0.044	0.014	0.371608	pass
Khmer	Dai	0.734	0.014	Onge	0.23	0.021	Brahmin Vaidik	0.036	0.011	0.346793	pass
Khmer	Dai	0.733	0.014	Onge	0.239	0.018	Pathan	0.028	0.009	0.165819	pass
Khmer	Dai	0.735	0.014	Onge	0.212	0.027	Kumhar	0.054	0.018	0.363198	pass
Khmer	Dai	0.736	0.014	Onge	0.24	0.019	Makrani	0.024	0.008	0.115399	pass
Khmer	Dai	0.735	0.014	Onge	0.24	0.019	Brahui	0.025	0.008	0.123851	pass
Khmer	Dai	0.734	0.014	Onge	0.239	0.018	Kalash	0.027	0.008	0.212914	pass
Khmer	Dai	0.734	0.014	Onge	0.237	0.019	Sindhi Pakistan	0.029	0.009	0.214032	pass
Khmer	Dai	0.734	0.014	Onge	0.234	0.019	Brahmin Tiwari	0.033	0.01	0.289827	pass
Khmer	Dai	0.734	0.014	Onge	0.195	0.03	Ulladan	0.07	0.023	0.531543	pass
Khmer	Dai	0.734	0.014	Onge	0.214	0.025	Mala	0.052	0.017	0.465311	pass
Khmer	Dai	0.735	0.014	Onge	0.24	0.019	Balochi	0.025	0.008	0.122944	pass
Khmer	Dai	0.734	0.014	Onge	0.213	0.026	Arunthatiar	0.053	0.017	0.46772	pass
Khmer	Dai	0.734	0.014	Onge	0.228	0.022	Panta Kapu	0.038	0.012	0.319229	pass
Khmer	Dai	0.733	0.014	Onge	0.224	0.022	Lodhi	0.042	0.013	0.449582	pass
Khmer	Dai	0.734	0.014	Onge	0.234	0.02	Gujarati1	0.032	0.01	0.301466	pass
Khmer	Dai	0.735	0.014	Onge	0.213	0.025	Chakkiliyan	0.052	0.017	0.438789	pass
Khmer	Dai	0.735	0.014	Onge	0.221	0.024	Nadar	0.043	0.014	0.368488	pass
Khmer	Dai	0.734	0.014	Onge	0.233	0.02	Bhumihar	0.033	0.01	0.305187	pass
Khmer	Dai	0.734	0.014	Onge	0.23	0.021	Brahmin Catholic Goa	0.036	0.011	0.351501	pass
Khmer	Dai	0.735	0.014	Onge	0.223	0.023	Yadav Pondicherry	0.042	0.014	0.430614	pass
Khmer	Dai	0.734	0.014	Onge	0.228	0.021	Punjabi	0.038	0.012	0.384848	pass
Khmer	Dai	0.734	0.014	Onge	0.219	0.024	Bhil	0.048	0.015	0.503291	pass
Khmer	Dai	0.735	0.014	Onge	0.213	0.026	Adi Dravider	0.052	0.017	0.407366	pass
Khmer	Dai	0.734	0.014	Onge	0.224	0.022	Hakki Pikki	0.042	0.013	0.482193	pass
Khmer	Dai	0.734	0.014	Onge	0.231	0.021	Jew Cochin1	0.034	0.011	0.315949	pass
Khmer	Dai	0.734	0.014	Onge	0.224	0.022	Narikuruvar	0.042	0.013	0.510766	pass
Khmer	Dai	0.734	0.014	Onge	0.228	0.021	Patel	0.038	0.012	0.415247	pass
Khmer	Dai	0.733	0.014	Onge	0.226	0.022	Sikh Jatt1	0.041	0.013	0.435673	pass
Khmer	Dai	0.735	0.014	Onge	0.225	0.022	Malaikuarvar	0.041	0.013	0.442398	pass
Khmer	Dai	0.734	0.014	Onge	0.224	0.023	Naidu	0.042	0.014	0.368919	pass
Khmer	Dai	0.734	0.014	Onge	0.224	0.022	Reddy Telangana	0.041	0.013	0.421211	pass
Khmer	Dai	0.734	0.014	Onge	0.199	0.03	Irula	0.067	0.022	0.481922	pass
Khmer	Dai	0.735	0.014	Onge	0.213	0.026	Jew Cochin2	0.052	0.017	0.40407	pass
Khmer	Dai	0.734	0.014	Onge	0.228	0.021	Gujarati2	0.038	0.012	0.413671	pass
Khmer	Dai	0.734	0.014	Onge	0.23	0.02	Brahmin Catholic Kumta	0.036	0.011	0.391463	pass
Khmer	Dai	0.734	0.014	Onge	0.228	0.021	Chaurasia	0.038	0.012	0.426523	pass
Khmer	Dai	0.735	0.014	Onge	0.229	0.021	Oswal Jain	0.037	0.012	0.390886	pass
Khmer	Dai	0.734	0.014	Onge	0.221	0.023	Hallaki	0.045	0.014	0.452742	pass
Khmer	Dai	0.734	0.014	Onge	0.227	0.022	Muslim Karnataka	0.039	0.013	0.330011	pass
Khmer	Dai	0.734	0.014	Onge	0.226	0.021	Baniyas	0.039	0.012	0.506831	pass
Khmer	Dai	0.734	0.014	Onge	0.225	0.022	Dhobi	0.041	0.013	0.466061	pass
Khmer	Dai	0.734	0.014	Onge	0.236	0.019	Gujjar	0.03	0.009	0.320432	pass
Khmer	Dai	0.733	0.014	Onge	0.236	0.019	Yadav Rajasthan	0.031	0.009	0.31145	pass
Khmer	Dai	0.734	0.014	Onge	0.229	0.021	Coorghi	0.037	0.012	0.382507	pass
Khmer	Dai	0.735	0.014	Onge	0.23	0.021	Havik	0.035	0.011	0.376946	pass
Khmer	Dai	0.733	0.014	Onge	0.221	0.023	Scheduled Caste Karnataka	0.046	0.015	0.440392	pass
Khmer	Dai	0.734	0.014	Onge	0.221	0.023	Yerukali	0.045	0.014	0.448321	pass
Khmer	Lahu	0.735	0.015	Onge	0.212	0.026	Vysya	0.053	0.015	0.162734	pass
Khmer	Lahu	0.734	0.015	Onge	0.231	0.021	Kamboj	0.035	0.01	0.0736404	pass
Khmer	Lahu	0.736	0.015	Onge	0.183	0.035	Pulliyar	0.08	0.025	0.186726	pass
Khmer	Lahu	0.733	0.015	Onge	0.22	0.023	Agarwal	0.046	0.013	0.142181	pass
Khmer	Lahu	0.733	0.015	Onge	0.232	0.021	Sikh Jatt2	0.035	0.01	0.0697456	pass
Khmer	Lahu	0.735	0.015	Onge	0.176	0.037	Palliyar	0.089	0.027	0.180482	pass
Khmer	Lahu	0.729	0.014	Onge	0.233	0.021	Burusho	0.039	0.011	0.0873032	pass
Khmer	Lahu	0.735	0.015	Onge	0.212	0.026	Kallar	0.054	0.016	0.148363	pass
Khmer	Lahu	0.734	0.015	Onge	0.222	0.023	Brahmin Vaidik	0.044	0.012	0.125794	pass
Khmer	Lahu	0.733	0.015	Onge	0.233	0.021	Pathan	0.034	0.01	0.0536503	pass
Khmer	Lahu	0.734	0.015	Onge	0.201	0.031	Kumhar	0.065	0.02	0.129224	pass
Khmer	Lahu	0.736	0.015	Onge	0.234	0.021	Makrani	0.029	0.009	0.0387053	fail
Khmer	Lahu	0.735	0.015	Onge	0.234	0.021	Brahui	0.031	0.009	0.0408661	fail
Khmer	Lahu	0.733	0.015	Onge	0.234	0.02	Kalash	0.033	0.009	0.0684022	pass
Khmer	Lahu	0.734	0.015	Onge	0.23	0.021	Sindhi Pakistan	0.036	0.01	0.0752922	pass
Khmer	Lahu	0.733	0.015	Onge	0.227	0.022	Brahmin Tiwari	0.04	0.011	0.100455	pass
Khmer	Lahu	0.733	0.015	Onge	0.181	0.034	Ulladan	0.086	0.025	0.236043	pass
Khmer	Lahu	0.733	0.015	Onge	0.203	0.028	Mala	0.063	0.019	0.195649	pass
Khmer	Lahu	0.735	0.015	Onge	0.234	0.021	Balochi	0.031	0.009	0.0395616	fail
Khmer	Lahu	0.734	0.015	Onge	0.201	0.029	Arunthatiar	0.065	0.019	0.197147	pass
Khmer	Lahu	0.734	0.015	Onge	0.22	0.024	Panta Kapu	0.046	0.014	0.122071	pass
Khmer	Lahu	0.733	0.015	Onge	0.215	0.025	Lodhi	0.052	0.015	0.186548	pass
Khmer	Lahu	0.734	0.015	Onge	0.227	0.022	Gujarati1	0.04	0.011	0.103061	pass
Khmer	Lahu	0.734	0.015	Onge	0.202	0.029	Chakkiliyan	0.064	0.019	0.176613	pass
Khmer	Lahu	0.735	0.015	Onge	0.212	0.027	Nadar	0.053	0.016	0.143831	pass
Khmer	Lahu	0.733	0.015	Onge	0.227	0.022	Bhumihar	0.04	0.011	0.106675	pass
Khmer	Lahu	0.734	0.015	Onge	0.221	0.023	Brahmin Catholic Goa	0.045	0.013	0.130563	pass
Khmer	Lahu	0.734	0.015	Onge	0.214	0.026	Yadav Pondicherry	0.051	0.015	0.175008	pass
Khmer	Lahu	0.733	0.015	Onge	0.221	0.024	Punjabi	0.046	0.013	0.13967	pass
Khmer	Lahu	0.733	0.015	Onge	0.208	0.027	Bhil	0.058	0.017	0.213659	pass
Khmer	Lahu	0.735	0.015	Onge	0.202	0.029	Adi Dravider	0.064	0.019	0.172634	pass
Khmer	Lahu	0.733	0.014	Onge	0.216	0.024	Hakki Pikki	0.051	0.014	0.195779	pass
Khmer	Lahu	0.734	0.015	Onge	0.224	0.023	Jew Cochin1	0.042	0.012	0.11879	pass
Khmer	Lahu	0.733	0.015	Onge	0.216	0.024	Narikuruvar	0.051	0.014	0.238051	pass
Khmer	Lahu	0.734	0.015	Onge	0.219	0.024	Patel	0.047	0.013	0.178975	pass
Khmer	Lahu	0.732	0.015	Onge	0.218	0.025	Sikh Jatt1	0.05	0.015	0.171968	pass
Khmer	Lahu	0.734	0.015	Onge	0.216	0.025	Malaikuarvar	0.049	0.014	0.195862	pass
Khmer	Lahu	0.733	0.015	Onge	0.215	0.025	Naidu	0.051	0.015	0.144696	pass
Khmer	Lahu	0.734	0.015	Onge	0.216	0.025	Reddy Telangana	0.051	0.015	0.179216	pass
Khmer	Lahu	0.734	0.015	Onge	0.184	0.034	Irula	0.082	0.024	0.227487	pass
Khmer	Lahu	0.734	0.015	Onge	0.202	0.03	Jew Cochin2	0.063	0.019	0.162342	pass
Khmer	Lahu	0.734	0.015	Onge	0.22	0.024	Gujarati2	0.046	0.013	0.173888	pass
Khmer	Lahu	0.734	0.015	Onge	0.223	0.023	Brahmin Catholic Kumta	0.043	0.012	0.146237	pass
Khmer	Lahu	0.734	0.015	Onge	0.22	0.024	Chaurasia	0.047	0.013	0.172577	pass
Khmer	Lahu	0.734	0.015	Onge	0.221	0.024	Oswal Jain	0.045	0.013	0.143815	pass
Khmer	Lahu	0.734	0.015	Onge	0.211	0.026	Hallaki	0.055	0.016	0.192178	pass
Khmer	Lahu	0.734	0.015	Onge	0.218	0.025	Muslim Karnataka	0.048	0.014	0.132416	pass
Khmer	Lahu	0.734	0.015	Onge	0.218	0.024	Baniyas	0.048	0.014	0.210151	pass
Khmer	Lahu	0.734	0.015	Onge	0.217	0.025	Dhobi	0.05	0.014	0.18837	pass
Khmer	Lahu	0.734	0.015	Onge	0.23	0.022	Gujjar	0.036	0.01	0.104788	pass
Khmer	Lahu	0.733	0.015	Onge	0.229	0.022	Yadav Rajasthan	0.038	0.011	0.106705	pass
Khmer	Lahu	0.734	0.015	Onge	0.222	0.024	Coorghi	0.045	0.013	0.144095	pass
Khmer	Lahu	0.735	0.015	Onge	0.223	0.023	Havik	0.042	0.012	0.14919	pass
Khmer	Lahu	0.732	0.015	Onge	0.211	0.026	Scheduled Caste Karnataka	0.057	0.017	0.193847	pass
Khmer	Lahu	0.733	0.015	Onge	0.212	0.026	Yerukali	0.055	0.016	0.18998	pass
Kuy	Atayal	0.719	0.017	Onge	0.242	0.03	Vysya	0.039	0.018	0.00301308	fail
Kuy	Atayal	0.721	0.017	Onge	0.25	0.024	Kamboj	0.029	0.011	0.00242328	fail
Kuy	Atayal	0.723	0.018	Onge	0.206	0.042	Pulliyar	0.071	0.029	0.00793581	fail
Kuy	Atayal	0.718	0.017	Onge	0.246	0.027	Agarwal	0.036	0.015	0.00312421	fail
Kuy	Atayal	0.719	0.017	Onge	0.253	0.024	Sikh Jatt2	0.028	0.011	0.0014163	fail
Kuy	Atayal	0.723	0.018	Onge	0.195	0.045	Palliyar	0.081	0.033	0.00851333	fail
Kuy	Atayal	0.715	0.016	Onge	0.254	0.023	Burusho	0.031	0.012	0.00190134	fail
Kuy	Atayal	0.718	0.017	Onge	0.241	0.031	Kallar	0.04	0.018	0.00330192	fail
Kuy	Atayal	0.719	0.017	Onge	0.247	0.027	Brahmin Vaidik	0.034	0.014	0.00266155	fail
Kuy	Atayal	0.719	0.017	Onge	0.254	0.024	Pathan	0.027	0.011	0.0011778	fail
Kuy	Atayal	0.719	0.018	Onge	0.229	0.036	Kumhar	0.052	0.024	0.00399311	fail
Kuy	Atayal	0.724	0.018	Onge	0.249	0.024	Makrani	0.027	0.01	0.00186943	fail
Kuy	Atayal	0.721	0.017	Onge	0.253	0.024	Brahui	0.026	0.01	0.0013043	fail
Kuy	Atayal	0.719	0.017	Onge	0.255	0.023	Kalash	0.026	0.01	0.00134688	fail
Kuy	Atayal	0.72	0.017	Onge	0.252	0.024	Sindhi Pakistan	0.029	0.011	0.00174278	fail
Kuy	Atayal	0.719	0.017	Onge	0.249	0.025	Brahmin Tiwari	0.032	0.013	0.00216624	fail
Kuy	Atayal	0.718	0.018	Onge	0.22	0.042	Ulladan	0.062	0.03	0.0046456	fail
Kuy	Atayal	0.718	0.017	Onge	0.234	0.033	Mala	0.048	0.021	0.00413469	fail
Kuy	Atayal	0.721	0.017	Onge	0.253	0.024	Balochi	0.026	0.01	0.00121906	fail
Kuy	Atayal	0.718	0.017	Onge	0.234	0.034	Arunthatiar	0.049	0.022	0.00419027	fail
Kuy	Atayal	0.718	0.017	Onge	0.247	0.028	Panta Kapu	0.034	0.016	0.00239203	fail
Kuy	Atayal	0.717	0.017	Onge	0.244	0.029	Lodhi	0.039	0.017	0.00405549	fail
Kuy	Atayal	0.718	0.017	Onge	0.251	0.025	Gujarati1	0.031	0.013	0.00231002	fail
Kuy	Atayal	0.718	0.017	Onge	0.233	0.034	Chakkiliyan	0.048	0.022	0.00406441	fail
Kuy	Atayal	0.72	0.018	Onge	0.237	0.031	Nadar	0.042	0.018	0.00429202	fail
Kuy	Atayal	0.719	0.017	Onge	0.25	0.025	Bhumihar	0.031	0.013	0.00225072	fail
Kuy	Atayal	0.718	0.017	Onge	0.247	0.027	Brahmin Catholic Goa	0.035	0.014	0.00293488	fail
Kuy	Atayal	0.719	0.017	Onge	0.242	0.03	Yadav Pondicherry	0.039	0.017	0.00393166	fail
Kuy	Atayal	0.718	0.017	Onge	0.245	0.027	Punjabi	0.037	0.015	0.00363746	fail
Kuy	Atayal	0.718	0.017	Onge	0.237	0.031	Bhil	0.045	0.019	0.00498312	fail
Kuy	Atayal	0.721	0.018	Onge	0.227	0.035	Adi Dravider	0.052	0.022	0.00565627	fail
Kuy	Atayal	0.718	0.017	Onge	0.244	0.028	Hakki Pikki	0.038	0.016	0.0038913	fail
Kuy	Atayal	0.72	0.017	Onge	0.244	0.027	Jew Cochin1	0.035	0.014	0.00401315	fail
Kuy	Atayal	0.719	0.017	Onge	0.242	0.028	Narikuruvar	0.039	0.017	0.00454175	fail
Kuy	Atayal	0.718	0.017	Onge	0.248	0.027	Patel	0.034	0.015	0.00338873	fail
Kuy	Atayal	0.717	0.017	Onge	0.244	0.028	Sikh Jatt1	0.039	0.017	0.00393519	fail
Kuy	Atayal	0.719	0.017	Onge	0.243	0.028	Malaikuarvar	0.038	0.016	0.00405017	fail
Kuy	Atayal	0.718	0.017	Onge	0.243	0.03	Naidu	0.039	0.018	0.00334034	fail
Kuy	Atayal	0.719	0.017	Onge	0.242	0.029	Reddy Telangana	0.039	0.017	0.00418681	fail
Kuy	Atayal	0.718	0.017	Onge	0.218	0.041	Irula	0.063	0.029	0.00535231	fail
Kuy	Atayal	0.72	0.018	Onge	0.227	0.036	Jew Cochin2	0.053	0.023	0.00532365	fail
Kuy	Atayal	0.718	0.017	Onge	0.247	0.027	Gujarati2	0.035	0.015	0.00331655	fail
Kuy	Atayal	0.719	0.017	Onge	0.248	0.027	Brahmin Catholic Kumta	0.033	0.014	0.00303238	fail
Kuy	Atayal	0.719	0.017	Onge	0.244	0.027	Chaurasia	0.037	0.015	0.00431508	fail
Kuy	Atayal	0.721	0.017	Onge	0.242	0.027	Oswal Jain	0.037	0.015	0.00525732	fail
Kuy	Atayal	0.719	0.017	Onge	0.238	0.031	Hallaki	0.043	0.018	0.00398993	fail
Kuy	Atayal	0.722	0.017	Onge	0.234	0.03	Muslim Karnataka	0.044	0.017	0.00612134	fail
Kuy	Atayal	0.719	0.017	Onge	0.244	0.028	Baniyas	0.037	0.015	0.00475383	fail
Kuy	Atayal	0.718	0.017	Onge	0.242	0.028	Dhobi	0.039	0.016	0.00467404	fail
Kuy	Atayal	0.719	0.017	Onge	0.254	0.025	Gujjar	0.027	0.012	0.00219744	fail
Kuy	Atayal	0.718	0.017	Onge	0.252	0.025	Yadav Rajasthan	0.029	0.012	0.00231429	fail
Kuy	Atayal	0.718	0.017	Onge	0.248	0.028	Coorghi	0.034	0.015	0.00321876	fail
Kuy	Atayal	0.719	0.017	Onge	0.247	0.026	Havik	0.034	0.014	0.00374401	fail
Kuy	Atayal	0.717	0.017	Onge	0.238	0.031	Scheduled Caste Karnataka	0.045	0.019	0.0050283	fail
Kuy	Atayal	0.718	0.017	Onge	0.241	0.031	Yerukali	0.042	0.018	0.00393947	fail
Kuy	Dai	0.739	0.015	Onge	0.222	0.025	Vysya	0.039	0.015	0.134344	pass
Kuy	Dai	0.741	0.015	Onge	0.231	0.02	Kamboj	0.028	0.009	0.0921931	pass
Kuy	Dai	0.742	0.015	Onge	0.193	0.032	Pulliyar	0.065	0.023	0.313753	pass
Kuy	Dai	0.738	0.015	Onge	0.227	0.022	Agarwal	0.035	0.012	0.127724	pass
Kuy	Dai	0.739	0.015	Onge	0.233	0.02	Sikh Jatt2	0.027	0.009	0.0611193	pass
Kuy	Dai	0.742	0.015	Onge	0.184	0.035	Palliyar	0.074	0.025	0.320999	pass
Kuy	Dai	0.735	0.014	Onge	0.235	0.02	Burusho	0.03	0.01	0.0796905	pass
Kuy	Dai	0.739	0.015	Onge	0.222	0.025	Kallar	0.04	0.015	0.149014	pass
Kuy	Dai	0.739	0.015	Onge	0.228	0.022	Brahmin Vaidik	0.033	0.012	0.114405	pass
Kuy	Dai	0.739	0.015	Onge	0.234	0.02	Pathan	0.027	0.009	0.0497083	fail
Kuy	Dai	0.74	0.015	Onge	0.209	0.029	Kumhar	0.051	0.019	0.193671	pass
Kuy	Dai	0.743	0.015	Onge	0.232	0.02	Makrani	0.025	0.008	0.06268	pass
Kuy	Dai	0.741	0.015	Onge	0.234	0.02	Brahui	0.025	0.008	0.0490017	fail
Kuy	Dai	0.739	0.015	Onge	0.235	0.019	Kalash	0.026	0.009	0.0631803	pass
Kuy	Dai	0.74	0.015	Onge	0.232	0.02	Sindhi Pakistan	0.028	0.01	0.0697449	pass
Kuy	Dai	0.739	0.015	Onge	0.23	0.021	Brahmin Tiwari	0.031	0.01	0.0888899	pass
Kuy	Dai	0.738	0.015	Onge	0.2	0.033	Ulladan	0.061	0.024	0.227643	pass
Kuy	Dai	0.738	0.015	Onge	0.215	0.027	Mala	0.047	0.018	0.188019	pass
Kuy	Dai	0.741	0.015	Onge	0.234	0.02	Balochi	0.025	0.008	0.0448956	fail
Kuy	Dai	0.738	0.015	Onge	0.215	0.028	Arunthatiar	0.047	0.018	0.190158	pass
Kuy	Dai	0.739	0.015	Onge	0.227	0.023	Panta Kapu	0.035	0.013	0.126327	pass
Kuy	Dai	0.738	0.015	Onge	0.223	0.024	Lodhi	0.039	0.014	0.173205	pass
Kuy	Dai	0.739	0.015	Onge	0.231	0.021	Gujarati1	0.03	0.011	0.0970329	pass
Kuy	Dai	0.739	0.015	Onge	0.214	0.027	Chakkiliyan	0.047	0.018	0.183353	pass
Kuy	Dai	0.74	0.015	Onge	0.218	0.025	Nadar	0.041	0.015	0.191407	pass
Kuy	Dai	0.739	0.015	Onge	0.231	0.021	Bhumihar	0.031	0.01	0.0986411	pass
Kuy	Dai	0.738	0.015	Onge	0.228	0.022	Brahmin Catholic Goa	0.034	0.012	0.132638	pass
Kuy	Dai	0.739	0.015	Onge	0.223	0.024	Yadav Pondicherry	0.038	0.014	0.179777	pass
Kuy	Dai	0.739	0.015	Onge	0.226	0.023	Punjabi	0.036	0.013	0.150676	pass
Kuy	Dai	0.739	0.015	Onge	0.218	0.025	Bhil	0.043	0.016	0.209575	pass
Kuy	Dai	0.74	0.015	Onge	0.211	0.027	Adi Dravider	0.049	0.018	0.22767	pass
Kuy	Dai	0.738	0.015	Onge	0.225	0.023	Hakki Pikki	0.037	0.014	0.165315	pass
Kuy	Dai	0.74	0.015	Onge	0.226	0.022	Jew Cochin1	0.034	0.012	0.159195	pass
Kuy	Dai	0.738	0.015	Onge	0.225	0.024	Narikuruvar	0.037	0.014	0.185223	pass
Kuy	Dai	0.738	0.015	Onge	0.228	0.023	Patel	0.034	0.012	0.147477	pass
Kuy	Dai	0.738	0.014	Onge	0.224	0.023	Sikh Jatt1	0.038	0.014	0.181232	pass
Kuy	Dai	0.739	0.015	Onge	0.225	0.023	Malaikuarvar	0.037	0.013	0.167165	pass
Kuy	Dai	0.739	0.015	Onge	0.222	0.024	Naidu	0.039	0.014	0.160356	pass
Kuy	Dai	0.739	0.015	Onge	0.223	0.024	Reddy Telangana	0.038	0.014	0.172807	pass
Kuy	Dai	0.739	0.015	Onge	0.2	0.032	Irula	0.061	0.023	0.238927	pass
Kuy	Dai	0.74	0.015	Onge	0.21	0.028	Jew Cochin2	0.05	0.018	0.218588	pass
Kuy	Dai	0.739	0.015	Onge	0.227	0.023	Gujarati2	0.034	0.012	0.152407	pass
Kuy	Dai	0.739	0.015	Onge	0.229	0.022	Brahmin Catholic Kumta	0.032	0.012	0.131364	pass
Kuy	Dai	0.739	0.015	Onge	0.225	0.023	Chaurasia	0.036	0.013	0.188427	pass
Kuy	Dai	0.74	0.015	Onge	0.224	0.022	Oswal Jain	0.036	0.012	0.206857	pass
Kuy	Dai	0.739	0.015	Onge	0.219	0.025	Hallaki	0.042	0.015	0.193777	pass
Kuy	Dai	0.741	0.015	Onge	0.218	0.024	Muslim Karnataka	0.04	0.014	0.212004	pass
Kuy	Dai	0.739	0.015	Onge	0.225	0.023	Baniyas	0.036	0.013	0.198409	pass
Kuy	Dai	0.739	0.015	Onge	0.223	0.023	Dhobi	0.038	0.013	0.200668	pass
Kuy	Dai	0.739	0.015	Onge	0.234	0.021	Gujjar	0.027	0.01	0.109124	pass
Kuy	Dai	0.739	0.015	Onge	0.233	0.021	Yadav Rajasthan	0.028	0.01	0.102271	pass
Kuy	Dai	0.739	0.015	Onge	0.227	0.023	Coorghi	0.034	0.012	0.152193	pass
Kuy	Dai	0.74	0.015	Onge	0.227	0.022	Havik	0.033	0.011	0.149149	pass
Kuy	Dai	0.738	0.015	Onge	0.219	0.025	Scheduled Caste Karnataka	0.043	0.016	0.197382	pass
Kuy	Dai	0.738	0.015	Onge	0.222	0.025	Yerukali	0.04	0.015	0.167408	pass
Kuy	Lahu	0.74	0.016	Onge	0.213	0.026	Vysya	0.047	0.015	0.0746443	pass
Kuy	Lahu	0.741	0.016	Onge	0.227	0.022	Kamboj	0.033	0.01	0.0491241	fail
Kuy	Lahu	0.743	0.016	Onge	0.178	0.035	Pulliyar	0.078	0.025	0.174766	pass
Kuy	Lahu	0.738	0.015	Onge	0.22	0.024	Agarwal	0.041	0.013	0.0675476	pass
Kuy	Lahu	0.739	0.015	Onge	0.23	0.021	Sikh Jatt2	0.031	0.01	0.0329548	fail
Kuy	Lahu	0.744	0.016	Onge	0.166	0.038	Palliyar	0.09	0.028	0.186834	pass
Kuy	Lahu	0.734	0.015	Onge	0.231	0.021	Burusho	0.035	0.011	0.0394431	fail
Kuy	Lahu	0.739	0.016	Onge	0.213	0.027	Kallar	0.047	0.016	0.0761188	pass
Kuy	Lahu	0.739	0.015	Onge	0.222	0.023	Brahmin Vaidik	0.039	0.012	0.0577391	pass
Kuy	Lahu	0.738	0.015	Onge	0.231	0.021	Pathan	0.031	0.009	0.0261714	fail
Kuy	Lahu	0.741	0.016	Onge	0.198	0.031	Kumhar	0.061	0.021	0.0912083	pass
Kuy	Lahu	0.744	0.016	Onge	0.227	0.022	Makrani	0.029	0.009	0.0316429	fail
Kuy	Lahu	0.742	0.016	Onge	0.229	0.021	Brahui	0.029	0.009	0.0254822	fail
Kuy	Lahu	0.739	0.015	Onge	0.232	0.021	Kalash	0.03	0.009	0.0309569	fail
Kuy	Lahu	0.74	0.015	Onge	0.228	0.022	Sindhi Pakistan	0.033	0.01	0.0361796	fail
Kuy	Lahu	0.739	0.015	Onge	0.225	0.022	Brahmin Tiwari	0.036	0.011	0.0456426	fail
Kuy	Lahu	0.739	0.016	Onge	0.186	0.035	Ulladan	0.075	0.026	0.121599	pass
Kuy	Lahu	0.738	0.015	Onge	0.206	0.029	Mala	0.056	0.019	0.0988857	pass
Kuy	Lahu	0.741	0.016	Onge	0.23	0.021	Balochi	0.029	0.009	0.0226832	fail
Kuy	Lahu	0.739	0.015	Onge	0.204	0.029	Arunthatiar	0.057	0.019	0.0985453	pass
Kuy	Lahu	0.739	0.016	Onge	0.22	0.025	Panta Kapu	0.041	0.014	0.0612313	pass
Kuy	Lahu	0.738	0.015	Onge	0.216	0.025	Lodhi	0.046	0.015	0.0925208	pass
Kuy	Lahu	0.739	0.015	Onge	0.226	0.022	Gujarati1	0.036	0.011	0.0489582	fail
Kuy	Lahu	0.739	0.015	Onge	0.204	0.029	Chakkiliyan	0.057	0.019	0.092063	pass
Kuy	Lahu	0.741	0.016	Onge	0.21	0.027	Nadar	0.049	0.016	0.0955679	pass
Kuy	Lahu	0.739	0.015	Onge	0.226	0.022	Bhumihar	0.036	0.011	0.0507558	pass
Kuy	Lahu	0.739	0.015	Onge	0.221	0.023	Brahmin Catholic Goa	0.04	0.013	0.0648227	pass
Kuy	Lahu	0.739	0.015	Onge	0.215	0.026	Yadav Pondicherry	0.046	0.015	0.0914228	pass
Kuy	Lahu	0.738	0.015	Onge	0.22	0.024	Punjabi	0.042	0.013	0.0751406	pass
Kuy	Lahu	0.739	0.015	Onge	0.209	0.027	Bhil	0.052	0.017	0.111409	pass
Kuy	Lahu	0.741	0.016	Onge	0.199	0.03	Adi Dravider	0.06	0.019	0.123831	pass
Kuy	Lahu	0.737	0.015	Onge	0.218	0.025	Hakki Pikki	0.044	0.014	0.085469	pass
Kuy	Lahu	0.741	0.015	Onge	0.219	0.024	Jew Cochin1	0.04	0.012	0.0811748	pass
Kuy	Lahu	0.738	0.015	Onge	0.218	0.025	Narikuruvar	0.044	0.014	0.106037	pass
Kuy	Lahu	0.739	0.015	Onge	0.221	0.024	Patel	0.041	0.013	0.0802352	pass
Kuy	Lahu	0.737	0.015	Onge	0.218	0.025	Sikh Jatt1	0.044	0.014	0.091721	pass
Kuy	Lahu	0.739	0.015	Onge	0.218	0.025	Malaikuarvar	0.044	0.014	0.095088	pass
Kuy	Lahu	0.739	0.015	Onge	0.214	0.026	Naidu	0.047	0.015	0.0798545	pass
Kuy	Lahu	0.739	0.015	Onge	0.216	0.025	Reddy Telangana	0.045	0.015	0.0940147	pass
Kuy	Lahu	0.74	0.016	Onge	0.185	0.035	Irula	0.075	0.025	0.137079	pass
Kuy	Lahu	0.741	0.016	Onge	0.2	0.03	Jew Cochin2	0.059	0.02	0.114764	pass
Kuy	Lahu	0.739	0.015	Onge	0.221	0.024	Gujarati2	0.04	0.013	0.0818765	pass
Kuy	Lahu	0.739	0.015	Onge	0.223	0.023	Brahmin Catholic Kumta	0.038	0.012	0.0661075	pass
Kuy	Lahu	0.739	0.015	Onge	0.218	0.024	Chaurasia	0.042	0.013	0.100536	pass
Kuy	Lahu	0.741	0.015	Onge	0.217	0.024	Oswal Jain	0.042	0.013	0.0998595	pass
Kuy	Lahu	0.739	0.015	Onge	0.211	0.027	Hallaki	0.05	0.016	0.103135	pass
Kuy	Lahu	0.742	0.016	Onge	0.211	0.026	Muslim Karnataka	0.047	0.014	0.117605	pass
Kuy	Lahu	0.739	0.015	Onge	0.219	0.024	Baniyas	0.042	0.013	0.103339	pass
Kuy	Lahu	0.739	0.015	Onge	0.215	0.025	Dhobi	0.045	0.014	0.104648	pass
Kuy	Lahu	0.74	0.015	Onge	0.228	0.022	Gujjar	0.032	0.01	0.0485581	fail
Kuy	Lahu	0.739	0.015	Onge	0.228	0.022	Yadav Rajasthan	0.034	0.011	0.0502228	pass
Kuy	Lahu	0.738	0.015	Onge	0.221	0.024	Coorghi	0.04	0.013	0.0722131	pass
Kuy	Lahu	0.74	0.015	Onge	0.222	0.023	Havik	0.038	0.012	0.0822173	pass
Kuy	Lahu	0.738	0.015	Onge	0.211	0.027	Scheduled Caste Karnataka	0.051	0.017	0.111055	pass
Kuy	Lahu	0.739	0.015	Onge	0.213	0.026	Yerukali	0.048	0.016	0.0873183	pass
Lawa	Atayal	0.873	0.018	Onge	0.137	0.033	Vysya	-0.011	0.02	0.000474494	fail
Lawa	Atayal	0.874	0.018	Onge	0.132	0.026	Kamboj	-0.006	0.013	0.000198451	fail
Lawa	Atayal	0.875	0.019	Onge	0.134	0.048	Pulliyar	-0.008	0.034	0.000706832	fail
Lawa	Atayal	0.873	0.018	Onge	0.137	0.029	Agarwal	-0.01	0.017	0.000377862	fail
Lawa	Atayal	0.873	0.018	Onge	0.135	0.026	Sikh Jatt2	-0.008	0.012	0.000174121	fail
Lawa	Atayal	0.876	0.019	Onge	0.13	0.052	Palliyar	-0.005	0.039	0.000624874	fail
Lawa	Atayal	0.875	0.017	Onge	0.134	0.025	Burusho	-0.008	0.014	0.00021748	fail
Lawa	Atayal	0.873	0.018	Onge	0.136	0.034	Kallar	-0.01	0.021	0.000473544	fail
Lawa	Atayal	0.873	0.018	Onge	0.137	0.029	Brahmin Vaidik	-0.01	0.016	0.000311968	fail
Lawa	Atayal	0.874	0.018	Onge	0.134	0.025	Pathan	-0.007	0.012	0.00014126	fail
Lawa	Atayal	0.873	0.018	Onge	0.14	0.04	Kumhar	-0.013	0.027	0.00053549	fail
Lawa	Atayal	0.876	0.018	Onge	0.127	0.026	Makrani	-0.003	0.011	0.000119147	fail
Lawa	Atayal	0.874	0.018	Onge	0.132	0.026	Brahui	-0.006	0.011	0.000127338	fail
Lawa	Atayal	0.874	0.017	Onge	0.133	0.025	Kalash	-0.007	0.012	0.000168668	fail
Lawa	Atayal	0.874	0.018	Onge	0.134	0.026	Sindhi Pakistan	-0.007	0.013	0.000195708	fail
Lawa	Atayal	0.873	0.018	Onge	0.137	0.027	Brahmin Tiwari	-0.01	0.014	0.000257796	fail
Lawa	Atayal	0.872	0.018	Onge	0.147	0.047	Ulladan	-0.02	0.035	0.000796808	fail
Lawa	Atayal	0.873	0.018	Onge	0.142	0.037	Mala	-0.015	0.025	0.000627746	fail
Lawa	Atayal	0.874	0.018	Onge	0.131	0.025	Balochi	-0.005	0.011	0.000121871	fail
Lawa	Atayal	0.873	0.018	Onge	0.142	0.038	Arunthatiar	-0.014	0.026	0.000632305	fail
Lawa	Atayal	0.873	0.018	Onge	0.137	0.031	Panta Kapu	-0.01	0.018	0.000409543	fail
Lawa	Atayal	0.873	0.018	Onge	0.141	0.031	Lodhi	-0.013	0.019	0.00055368	fail
Lawa	Atayal	0.873	0.018	Onge	0.136	0.027	Gujarati1	-0.009	0.014	0.000268426	fail
Lawa	Atayal	0.873	0.018	Onge	0.14	0.037	Chakkiliyan	-0.013	0.025	0.000586993	fail
Lawa	Atayal	0.874	0.018	Onge	0.134	0.035	Nadar	-0.008	0.021	0.000526747	fail
Lawa	Atayal	0.873	0.018	Onge	0.137	0.027	Bhumihar	-0.01	0.014	0.000274884	fail
Lawa	Atayal	0.873	0.018	Onge	0.136	0.029	Brahmin Catholic Goa	-0.009	0.016	0.000352179	fail
Lawa	Atayal	0.873	0.018	Onge	0.137	0.033	Yadav Pondicherry	-0.01	0.02	0.000555251	fail
Lawa	Atayal	0.874	0.018	Onge	0.136	0.03	Punjabi	-0.01	0.017	0.000429826	fail
Lawa	Atayal	0.873	0.018	Onge	0.14	0.034	Bhil	-0.013	0.022	0.00064047	fail
Lawa	Atayal	0.875	0.018	Onge	0.134	0.038	Adi Dravider	-0.008	0.025	0.000585264	fail
Lawa	Atayal	0.875	0.017	Onge	0.135	0.03	Hakki Pikki	-0.01	0.019	0.000520715	fail
Lawa	Atayal	0.873	0.018	Onge	0.135	0.029	Jew Cochin1	-0.008	0.016	0.000385607	fail
Lawa	Atayal	0.875	0.018	Onge	0.136	0.031	Narikuruvar	-0.011	0.019	0.000598002	fail
Lawa	Atayal	0.873	0.018	Onge	0.138	0.03	Patel	-0.011	0.017	0.000477525	fail
Lawa	Atayal	0.872	0.018	Onge	0.141	0.031	Sikh Jatt1	-0.013	0.019	0.000553003	fail
Lawa	Atayal	0.875	0.018	Onge	0.135	0.031	Malaikuarvar	-0.01	0.019	0.000534226	fail
Lawa	Atayal	0.874	0.018	Onge	0.137	0.033	Naidu	-0.011	0.02	0.000484939	fail
Lawa	Atayal	0.873	0.018	Onge	0.136	0.032	Reddy Telangana	-0.01	0.019	0.000555963	fail
Lawa	Atayal	0.874	0.018	Onge	0.14	0.046	Irula	-0.014	0.034	0.000759015	fail
Lawa	Atayal	0.874	0.018	Onge	0.134	0.039	Jew Cochin2	-0.008	0.026	0.000559881	fail
Lawa	Atayal	0.873	0.018	Onge	0.138	0.03	Gujarati2	-0.01	0.017	0.000469753	fail
Lawa	Atayal	0.873	0.018	Onge	0.137	0.029	Brahmin Catholic Kumta	-0.01	0.016	0.000384771	fail
Lawa	Atayal	0.873	0.018	Onge	0.136	0.03	Chaurasia	-0.01	0.018	0.000492855	fail
Lawa	Atayal	0.874	0.018	Onge	0.133	0.03	Oswal Jain	-0.008	0.017	0.000454454	fail
Lawa	Atayal	0.873	0.018	Onge	0.14	0.034	Hallaki	-0.013	0.021	0.000599697	fail
Lawa	Atayal	0.875	0.018	Onge	0.129	0.032	Muslim Karnataka	-0.004	0.019	0.000446773	fail
Lawa	Atayal	0.873	0.018	Onge	0.139	0.03	Baniyas	-0.011	0.017	0.000587059	fail
Lawa	Atayal	0.873	0.018	Onge	0.139	0.031	Dhobi	-0.012	0.018	0.000587575	fail
Lawa	Atayal	0.873	0.018	Onge	0.135	0.027	Gujjar	-0.008	0.013	0.000337455	fail
Lawa	Atayal	0.874	0.018	Onge	0.133	0.027	Yadav Rajasthan	-0.007	0.014	0.000266432	fail
Lawa	Atayal	0.873	0.018	Onge	0.138	0.03	Coorghi	-0.011	0.017	0.000476929	fail
Lawa	Atayal	0.873	0.018	Onge	0.135	0.029	Havik	-0.008	0.016	0.00038964	fail
Lawa	Atayal	0.874	0.018	Onge	0.138	0.034	Scheduled Caste Karnataka	-0.011	0.022	0.000626109	fail
Lawa	Atayal	0.873	0.018	Onge	0.138	0.034	Yerukali	-0.011	0.021	0.000564829	fail
Lawa	Dai	0.896	0.015	Onge	0.124	0.027	Vysya	-0.02	0.016	0.0237716	fail
Lawa	Dai	0.897	0.015	Onge	0.116	0.022	Kamboj	-0.013	0.01	0.0104076	fail
Lawa	Dai	0.897	0.016	Onge	0.132	0.036	Pulliyar	-0.029	0.026	0.0350094	fail
Lawa	Dai	0.897	0.015	Onge	0.122	0.024	Agarwal	-0.018	0.013	0.0208182	fail
Lawa	Dai	0.897	0.015	Onge	0.117	0.021	Sikh Jatt2	-0.014	0.01	0.0101959	fail
Lawa	Dai	0.897	0.016	Onge	0.135	0.039	Palliyar	-0.032	0.029	0.0319299	fail
Lawa	Dai	0.899	0.014	Onge	0.116	0.021	Burusho	-0.015	0.011	0.0124333	fail
Lawa	Dai	0.897	0.015	Onge	0.124	0.027	Kallar	-0.02	0.016	0.024072	fail
Lawa	Dai	0.896	0.015	Onge	0.122	0.024	Brahmin Vaidik	-0.018	0.013	0.0183119	fail
Lawa	Dai	0.898	0.015	Onge	0.115	0.021	Pathan	-0.013	0.01	0.00771122	fail
Lawa	Dai	0.896	0.015	Onge	0.129	0.031	Kumhar	-0.025	0.021	0.0262825	fail
Lawa	Dai	0.898	0.015	Onge	0.111	0.021	Makrani	-0.009	0.009	0.0052354	fail
Lawa	Dai	0.897	0.015	Onge	0.114	0.021	Brahui	-0.011	0.009	0.00629771	fail
Lawa	Dai	0.898	0.015	Onge	0.115	0.02	Kalash	-0.013	0.009	0.0098353	fail
Lawa	Dai	0.897	0.015	Onge	0.116	0.021	Sindhi Pakistan	-0.014	0.01	0.010481	fail
Lawa	Dai	0.897	0.015	Onge	0.12	0.022	Brahmin Tiwari	-0.017	0.011	0.0152552	fail
Lawa	Dai	0.896	0.015	Onge	0.142	0.036	Ulladan	-0.037	0.026	0.0434202	fail
Lawa	Dai	0.896	0.015	Onge	0.131	0.029	Mala	-0.027	0.019	0.033952	fail
Lawa	Dai	0.897	0.015	Onge	0.114	0.021	Balochi	-0.011	0.009	0.00608345	fail
Lawa	Dai	0.896	0.015	Onge	0.132	0.03	Arunthatiar	-0.027	0.02	0.033948	fail
Lawa	Dai	0.897	0.015	Onge	0.121	0.025	Panta Kapu	-0.018	0.014	0.021411	fail
Lawa	Dai	0.896	0.015	Onge	0.125	0.025	Lodhi	-0.022	0.015	0.0290677	fail
Lawa	Dai	0.897	0.015	Onge	0.119	0.022	Gujarati1	-0.016	0.011	0.0149486	fail
Lawa	Dai	0.896	0.015	Onge	0.129	0.03	Chakkiliyan	-0.025	0.019	0.0305113	fail
Lawa	Dai	0.897	0.015	Onge	0.122	0.027	Nadar	-0.019	0.016	0.0251468	fail
Lawa	Dai	0.897	0.015	Onge	0.12	0.022	Bhumihar	-0.016	0.011	0.0162284	fail
Lawa	Dai	0.897	0.015	Onge	0.12	0.023	Brahmin Catholic Goa	-0.017	0.013	0.0192053	fail
Lawa	Dai	0.896	0.015	Onge	0.124	0.026	Yadav Pondicherry	-0.021	0.015	0.0297064	fail
Lawa	Dai	0.897	0.015	Onge	0.122	0.024	Punjabi	-0.019	0.014	0.0235551	fail
Lawa	Dai	0.896	0.015	Onge	0.128	0.027	Bhil	-0.024	0.017	0.0350779	fail
Lawa	Dai	0.897	0.015	Onge	0.126	0.03	Adi Dravider	-0.023	0.019	0.0286091	fail
Lawa	Dai	0.898	0.015	Onge	0.122	0.024	Hakki Pikki	-0.02	0.014	0.0295711	fail
Lawa	Dai	0.897	0.015	Onge	0.119	0.024	Jew Cochin1	-0.016	0.013	0.0187926	fail
Lawa	Dai	0.897	0.015	Onge	0.124	0.025	Narikuruvar	-0.021	0.015	0.036238	fail
Lawa	Dai	0.897	0.015	Onge	0.122	0.024	Patel	-0.019	0.013	0.0262628	fail
Lawa	Dai	0.897	0.015	Onge	0.124	0.025	Sikh Jatt1	-0.021	0.015	0.029693	fail
Lawa	Dai	0.897	0.015	Onge	0.122	0.025	Malaikuarvar	-0.019	0.014	0.0288443	fail
Lawa	Dai	0.897	0.015	Onge	0.123	0.026	Naidu	-0.02	0.016	0.02466	fail
Lawa	Dai	0.897	0.015	Onge	0.122	0.026	Reddy Telangana	-0.019	0.015	0.0285212	fail
Lawa	Dai	0.896	0.015	Onge	0.136	0.035	Irula	-0.033	0.025	0.0399526	fail
Lawa	Dai	0.897	0.015	Onge	0.126	0.031	Jew Cochin2	-0.023	0.02	0.0277453	fail
Lawa	Dai	0.897	0.015	Onge	0.122	0.024	Gujarati2	-0.018	0.013	0.0258764	fail
Lawa	Dai	0.897	0.015	Onge	0.121	0.023	Brahmin Catholic Kumta	-0.017	0.013	0.0209399	fail
Lawa	Dai	0.897	0.015	Onge	0.122	0.024	Chaurasia	-0.019	0.014	0.0268568	fail
Lawa	Dai	0.897	0.015	Onge	0.119	0.024	Oswal Jain	-0.017	0.013	0.0232135	fail
Lawa	Dai	0.896	0.015	Onge	0.127	0.027	Hallaki	-0.023	0.017	0.0331988	fail
Lawa	Dai	0.898	0.015	Onge	0.118	0.026	Muslim Karnataka	-0.016	0.015	0.0199023	fail
Lawa	Dai	0.896	0.015	Onge	0.124	0.024	Baniyas	-0.02	0.014	0.0346107	fail
Lawa	Dai	0.896	0.015	Onge	0.124	0.025	Dhobi	-0.021	0.014	0.0320226	fail
Lawa	Dai	0.896	0.015	Onge	0.118	0.022	Gujjar	-0.014	0.01	0.0182476	fail
Lawa	Dai	0.897	0.015	Onge	0.117	0.022	Yadav Rajasthan	-0.014	0.011	0.0154083	fail
Lawa	Dai	0.896	0.015	Onge	0.122	0.024	Coorghi	-0.018	0.013	0.0248261	fail
Lawa	Dai	0.896	0.015	Onge	0.12	0.023	Havik	-0.017	0.012	0.0210806	fail
Lawa	Dai	0.897	0.015	Onge	0.126	0.027	Scheduled Caste Karnataka	-0.023	0.017	0.0325127	fail
Lawa	Dai	0.897	0.015	Onge	0.125	0.027	Yerukali	-0.022	0.016	0.0303359	fail
Lawa	Lahu	0.898	0.016	Onge	0.109	0.028	Vysya	-0.006	0.017	0.0394813	fail
Lawa	Lahu	0.898	0.016	Onge	0.107	0.023	Kamboj	-0.004	0.011	0.01913	fail
Lawa	Lahu	0.898	0.016	Onge	0.11	0.038	Pulliyar	-0.008	0.027	0.0609862	fail
Lawa	Lahu	0.897	0.016	Onge	0.11	0.026	Agarwal	-0.007	0.014	0.032692	fail
Lawa	Lahu	0.896	0.016	Onge	0.11	0.022	Sikh Jatt2	-0.006	0.011	0.0175221	fail
Lawa	Lahu	0.899	0.016	Onge	0.108	0.041	Palliyar	-0.006	0.03	0.0561834	fail
Lawa	Lahu	0.898	0.015	Onge	0.108	0.022	Burusho	-0.006	0.012	0.0197286	fail
Lawa	Lahu	0.897	0.016	Onge	0.109	0.029	Kallar	-0.006	0.017	0.0396922	fail
Lawa	Lahu	0.897	0.016	Onge	0.111	0.025	Brahmin Vaidik	-0.007	0.014	0.0283247	fail
Lawa	Lahu	0.898	0.016	Onge	0.107	0.022	Pathan	-0.005	0.01	0.0135141	fail
Lawa	Lahu	0.897	0.016	Onge	0.113	0.034	Kumhar	-0.01	0.022	0.0449902	fail
Lawa	Lahu	0.899	0.016	Onge	0.103	0.023	Makrani	-0.002	0.009	0.0110847	fail
Lawa	Lahu	0.898	0.016	Onge	0.106	0.022	Brahui	-0.004	0.01	0.0119751	fail
Lawa	Lahu	0.898	0.016	Onge	0.107	0.022	Kalash	-0.005	0.01	0.0160281	fail
Lawa	Lahu	0.898	0.016	Onge	0.108	0.023	Sindhi Pakistan	-0.005	0.011	0.0178663	fail
Lawa	Lahu	0.897	0.016	Onge	0.11	0.024	Brahmin Tiwari	-0.007	0.012	0.0230026	fail
Lawa	Lahu	0.897	0.016	Onge	0.118	0.039	Ulladan	-0.014	0.028	0.0646221	fail
Lawa	Lahu	0.896	0.016	Onge	0.114	0.031	Mala	-0.01	0.02	0.052655	fail
Lawa	Lahu	0.898	0.016	Onge	0.106	0.022	Balochi	-0.004	0.01	0.0110605	fail
Lawa	Lahu	0.897	0.016	Onge	0.113	0.032	Arunthatiar	-0.01	0.021	0.0507646	fail
Lawa	Lahu	0.897	0.016	Onge	0.109	0.027	Panta Kapu	-0.006	0.015	0.0348534	fail
Lawa	Lahu	0.897	0.016	Onge	0.112	0.027	Lodhi	-0.009	0.016	0.0432909	fail
Lawa	Lahu	0.897	0.016	Onge	0.11	0.024	Gujarati1	-0.007	0.012	0.0238899	fail
Lawa	Lahu	0.897	0.016	Onge	0.112	0.032	Chakkiliyan	-0.009	0.02	0.0476477	fail
Lawa	Lahu	0.898	0.016	Onge	0.108	0.029	Nadar	-0.006	0.017	0.0443996	fail
Lawa	Lahu	0.897	0.016	Onge	0.111	0.024	Bhumihar	-0.007	0.012	0.0256843	fail
Lawa	Lahu	0.897	0.016	Onge	0.109	0.025	Brahmin Catholic Goa	-0.006	0.014	0.0302221	fail
Lawa	Lahu	0.897	0.016	Onge	0.11	0.028	Yadav Pondicherry	-0.007	0.017	0.0467099	fail
Lawa	Lahu	0.897	0.016	Onge	0.111	0.026	Punjabi	-0.008	0.014	0.0376167	fail
Lawa	Lahu	0.897	0.016	Onge	0.113	0.029	Bhil	-0.01	0.018	0.0516784	fail
Lawa	Lahu	0.898	0.016	Onge	0.108	0.032	Adi Dravider	-0.006	0.021	0.0479581	fail
Lawa	Lahu	0.898	0.016	Onge	0.109	0.026	Hakki Pikki	-0.007	0.016	0.0443146	fail
Lawa	Lahu	0.898	0.016	Onge	0.108	0.026	Jew Cochin1	-0.005	0.014	0.0319042	fail
Lawa	Lahu	0.898	0.016	Onge	0.11	0.027	Narikuruvar	-0.008	0.016	0.050201	fail
Lawa	Lahu	0.898	0.016	Onge	0.109	0.026	Patel	-0.007	0.014	0.039259	fail
Lawa	Lahu	0.897	0.016	Onge	0.112	0.027	Sikh Jatt1	-0.009	0.016	0.0450867	fail
Lawa	Lahu	0.898	0.016	Onge	0.109	0.027	Malaikuarvar	-0.007	0.015	0.0443684	fail
Lawa	Lahu	0.898	0.016	Onge	0.108	0.028	Naidu	-0.007	0.017	0.0394128	fail
Lawa	Lahu	0.898	0.016	Onge	0.109	0.027	Reddy Telangana	-0.007	0.016	0.0466449	fail
Lawa	Lahu	0.898	0.016	Onge	0.112	0.038	Irula	-0.01	0.027	0.0626535	fail
Lawa	Lahu	0.897	0.016	Onge	0.11	0.033	Jew Cochin2	-0.007	0.021	0.0514449	fail
Lawa	Lahu	0.898	0.016	Onge	0.109	0.026	Gujarati2	-0.007	0.014	0.0393727	fail
Lawa	Lahu	0.897	0.016	Onge	0.11	0.025	Brahmin Catholic Kumta	-0.007	0.013	0.0339966	fail
Lawa	Lahu	0.897	0.016	Onge	0.11	0.026	Chaurasia	-0.007	0.014	0.042006	fail
Lawa	Lahu	0.898	0.016	Onge	0.108	0.026	Oswal Jain	-0.006	0.014	0.0372275	fail
Lawa	Lahu	0.897	0.016	Onge	0.112	0.029	Hallaki	-0.009	0.018	0.0501133	fail
Lawa	Lahu	0.898	0.016	Onge	0.106	0.028	Muslim Karnataka	-0.005	0.016	0.040104	fail
Lawa	Lahu	0.896	0.016	Onge	0.113	0.026	Baniyas	-0.009	0.015	0.0493811	fail
Lawa	Lahu	0.897	0.016	Onge	0.112	0.027	Dhobi	-0.008	0.015	0.0474932	fail
Lawa	Lahu	0.897	0.016	Onge	0.109	0.023	Gujjar	-0.006	0.011	0.0282862	fail
Lawa	Lahu	0.898	0.016	Onge	0.107	0.023	Yadav Rajasthan	-0.005	0.011	0.0245765	fail
Lawa	Lahu	0.897	0.016	Onge	0.11	0.026	Coorghi	-0.007	0.014	0.0377002	fail
Lawa	Lahu	0.897	0.016	Onge	0.109	0.025	Havik	-0.006	0.013	0.0351057	fail
Lawa	Lahu	0.898	0.016	Onge	0.11	0.029	Scheduled Caste Karnataka	-0.008	0.018	0.0504276	fail
Lawa	Lahu	0.897	0.016	Onge	0.11	0.029	Yerukali	-0.008	0.017	0.0469074	fail
Malay	Atayal	0.663	0.017	Onge	0.316	0.03	Vysya	0.021	0.018	0.0424099	fail
Malay	Atayal	0.664	0.017	Onge	0.317	0.024	Kamboj	0.019	0.012	0.0301954	fail
Malay	Atayal	0.665	0.018	Onge	0.302	0.041	Pulliyar	0.034	0.03	0.059638	fail
Malay	Atayal	0.664	0.017	Onge	0.313	0.027	Agarwal	0.023	0.016	0.0465786	fail
Malay	Atayal	0.664	0.017	Onge	0.316	0.023	Sikh Jatt2	0.02	0.012	0.029125	fail
Malay	Atayal	0.663	0.018	Onge	0.303	0.043	Palliyar	0.033	0.033	0.0521675	fail
Malay	Atayal	0.661	0.016	Onge	0.317	0.023	Burusho	0.022	0.013	0.0358432	fail
Malay	Atayal	0.663	0.017	Onge	0.316	0.03	Kallar	0.022	0.019	0.0427069	fail
Malay	Atayal	0.664	0.017	Onge	0.313	0.026	Brahmin Vaidik	0.023	0.015	0.0420906	fail
Malay	Atayal	0.664	0.017	Onge	0.317	0.023	Pathan	0.019	0.011	0.0243066	fail
Malay	Atayal	0.663	0.017	Onge	0.309	0.035	Kumhar	0.028	0.024	0.0481084	fail
Malay	Atayal	0.664	0.018	Onge	0.321	0.024	Makrani	0.014	0.01	0.0195468	fail
Malay	Atayal	0.664	0.017	Onge	0.32	0.024	Brahui	0.016	0.011	0.0194715	fail
Malay	Atayal	0.663	0.017	Onge	0.318	0.023	Kalash	0.019	0.011	0.0280645	fail
Malay	Atayal	0.664	0.017	Onge	0.317	0.024	Sindhi Pakistan	0.019	0.012	0.0289395	fail
Malay	Atayal	0.664	0.017	Onge	0.312	0.025	Brahmin Tiwari	0.024	0.013	0.0421554	fail
Malay	Atayal	0.662	0.017	Onge	0.309	0.04	Ulladan	0.028	0.031	0.0506963	fail
Malay	Atayal	0.663	0.017	Onge	0.308	0.032	Mala	0.029	0.022	0.0563672	fail
Malay	Atayal	0.664	0.017	Onge	0.32	0.023	Balochi	0.016	0.011	0.0199107	fail
[truncated: 971 more rows]
